# Supplementary material for: Leaf Morphology, Taxonomy and Geometric Morphometrics: A Simplified Protocol for Beginners
Source: PLoS One. 2011 Oct 3;6(10):e25630. doi: 10.1371/journal.pone.0025630 (PMC3184990; doi:10.1371/journal.pone.0025630)
Supplement: MorphoJ Project S1 — A worked out MorphoJ project. (MORPHOJ) [file pone.0025630.s003.mor]

<?xml version="1.0" encoding="UTF-8"?>

<morphojroot version="1.02l">
  <morphojproject>
    <morphojproject_contents visiblename="leaves">
      <uniquenumber>538</uniquenumber>
    </morphojproject_contents>
    <morphojset>
      <morphojset_contents visiblename="leaves_and_replicas" uniqueid="1" alignmentmethod="1" dimension="2" hasprocrustesfit="true" hasrawdata="true" linkedoutlinenumber="0" linkedwireframenumber="179" nincl="176" nlmk="11" nobs="176" objsymmetry="false" procsumsquare="2.4157091515041786" procrustesfitfromparentset="false">
        <alignmentvectors>
          <vector>0.0 </vector>
          <vector>0.0 </vector>
          <vector>0.0 </vector>
          <vector>0.0 </vector>
          <vector>0.0 </vector>
          <vector>0.0 </vector>
          <vector>0.0 </vector>
          <vector>0.0 </vector>
          <vector>0.0 </vector>
          <vector>0.0 </vector>
          <vector>0.0 </vector>
        </alignmentvectors>
        <datavector>
          <datamatrix visiblename="leaves_and_replicas, raw data" matrixtype="0" iscoordinates="true" issymmetrycomponent="false" isasymmetrycomponent="false">
            <data>
              <vector>17.96488 1.762592 17.75303 3.05064 17.846244 12.024606 18.083516 11.728016 18.26147 11.719542 17.727608 10.84672 17.685238 4.092942 19.36309 4.677648 19.10887 6.474136 20.29523 8.694324 17.744556 6.075858 </vector>
              <vector>8.999388 2.889634 9.499354 4.169208 9.804418 14.210898 10.050164 13.905834 10.1688 13.905834 9.863736 13.236388 9.550198 4.677648 10.617922 5.152192 10.76198 7.931664 12.261878 10.117956 9.592568 7.92319 </vector>
              <vector>10.939934 1.449054 10.778928 3.618398 11.278894 15.42268 11.617854 15.015928 11.804282 14.982032 11.075518 13.85499 10.736558 4.440376 12.380514 5.135244 12.083924 6.940206 14.371904 9.440036 10.728084 6.7792 </vector>
              <vector>2.940478 4.70307 3.042166 5.584366 3.525184 13.355024 3.762456 13.126226 3.98278 13.066908 3.482814 12.24493 3.033692 6.219916 4.06752 6.626668 4.567486 8.999388 5.414886 10.711136 3.203172 8.60111 </vector>
              <vector>3.89804 2.804894 4.160734 4.075994 3.753982 12.431358 4.143786 12.24493 4.287844 12.304248 4.042098 11.35516 4.228526 4.609856 5.694528 5.347094 5.499626 7.101212 7.041894 9.49088 4.372584 6.931732 </vector>
              <vector>4.889498 2.508304 4.974238 4.262422 4.601382 14.95661 4.940342 14.676968 5.228458 14.812552 4.677648 13.465186 4.95729 4.78781 6.211442 5.194562 5.940274 8.380786 7.974034 11.406004 4.728492 8.21978 </vector>
              <vector>16.007386 3.042166 15.753166 4.262422 15.668426 13.321128 16.075178 12.939798 16.31245 12.948272 15.448102 11.626328 15.685374 4.847128 16.583618 5.372516 17.20222 8.804486 18.354684 10.355228 15.473524 8.270624 </vector>
              <vector>4.61833 2.406616 4.525116 3.584502 4.686122 13.541452 4.948816 13.26181 5.16914 13.236388 4.728492 12.575416 4.474272 4.287844 5.516574 4.753914 6.423292 9.821366 7.228322 11.261946 4.474272 8.872278 </vector>
              <vector>7.406276 0.652498 7.37238 2.143922 7.177478 13.871938 7.558808 12.96522 7.889294 13.016064 6.982576 11.329738 7.389328 2.62694 8.804486 3.025218 9.02481 7.253744 10.456916 9.253608 7.279166 6.44024 </vector>
              <vector>2.49983 3.042166 2.660836 4.06752 3.55908 13.51603 3.89804 12.96522 4.237 12.999116 3.525184 11.855126 2.813368 5.652158 4.6607 6.160598 4.40648 7.863872 6.135176 9.685782 3.059114 7.719814 </vector>
              <vector>7.2029 2.228662 6.974102 4.389532 6.338552 17.549654 7.101212 16.575144 7.423224 16.634462 6.414818 14.990506 6.940206 5.42336 8.321468 6.3555 8.126566 10.389124 9.948476 13.109278 6.669038 9.863736 </vector>
              <vector>14.143106 4.19463 14.160054 6.177546 13.922782 20.261334 14.78713 18.905494 15.753166 18.964812 13.905834 16.320924 14.092262 7.54186 15.863328 8.482474 16.075178 14.007522 17.515758 16.541248 13.93973 12.711 </vector>
              <vector>9.041758 2.957426 9.202764 3.847196 9.126498 13.405868 9.507828 12.982168 9.70273 13.00759 9.228186 11.922918 9.228186 4.338688 10.194222 4.813232 10.76198 7.813028 12.100872 9.626464 9.160394 7.169004 </vector>
              <vector>4.70307 3.228594 4.762388 4.143786 3.287912 12.694052 3.77093 12.185612 4.059046 12.346618 3.787878 10.770454 4.728492 4.592908 5.5081 5.177614 5.821638 8.380786 6.931732 10.33828 4.423428 7.533386 </vector>
              <vector>10.185748 1.304996 10.109482 2.948952 9.694256 11.490744 10.067112 11.109414 10.287436 11.177206 9.821366 10.143378 10.109482 3.999728 12.397462 4.474272 11.151784 4.91492 12.787266 6.626668 10.058638 5.025082 </vector>
              <vector>10.1688 3.457392 10.29591 4.821706 10.575552 12.634734 10.897564 12.236456 11.117888 12.194086 10.533182 11.4399 10.406072 5.618262 11.82123 5.906378 11.507692 7.474068 12.397462 8.60111 10.414546 7.24527 </vector>
              <vector>5.838586 0.80503 5.940274 2.49983 5.982644 14.27869 6.423292 13.270284 6.575824 13.278758 5.753846 11.626328 5.84706 3.60145 7.660496 4.372584 7.406276 6.974102 9.211238 8.8977 5.67758 6.592772 </vector>
              <vector>4.91492 3.838722 4.906446 4.762388 4.897972 14.075314 5.160666 13.68551 5.279302 13.710932 4.838654 12.634734 4.78781 5.584366 6.033488 6.499558 6.135176 9.27903 7.101212 10.914512 4.626804 8.457052 </vector>
              <vector>15.312518 3.720086 15.287096 5.914852 14.78713 15.583686 15.219304 15.066772 15.558264 15.159986 14.888818 13.227914 15.21083 6.7792 16.659884 7.524912 16.65141 9.440036 18.55806 11.550062 15.024402 8.85533 </vector>
              <vector>6.109754 3.491288 6.414818 6.219916 5.541996 19.947796 6.211442 19.40546 6.677512 19.498674 5.558944 17.058162 6.236864 7.177478 8.287572 8.702798 7.66897 11.787334 10.08406 15.032876 5.626736 10.999252 </vector>
              <vector>15.778588 2.304928 15.490472 3.703138 15.33794 13.72788 15.643004 13.253336 15.897224 13.194018 15.066772 12.109346 15.346414 4.821706 16.558196 5.287776 16.176866 7.652022 17.973354 9.762048 15.117616 7.338484 </vector>
              <vector>4.592908 2.37272 4.355636 4.262422 4.253948 14.465118 4.53359 14.007522 4.677648 13.965152 4.186156 13.075382 4.347162 5.389464 6.330078 5.9318 5.21151 7.262218 7.092738 8.81296 4.414954 7.177478 </vector>
              <vector>4.95729 2.728628 4.770862 3.753982 4.626804 12.439832 4.804758 12.151716 4.889498 12.151716 4.567486 11.77886 4.669174 4.389532 5.71995 4.982712 5.838586 7.296114 7.558808 9.02481 4.398006 6.974102 </vector>
              <vector>10.524708 4.592908 10.558604 5.440308 10.134904 14.092262 10.541656 13.693984 10.795876 13.719406 10.321332 12.75337 10.575552 6.10128 11.931392 6.787674 11.897496 8.211306 13.321128 9.482406 10.609448 7.906242 </vector>
              <vector>10.46539 1.025354 10.524708 2.482882 11.295842 12.465254 11.728016 12.07545 11.939866 12.092398 11.083992 11.067044 10.533182 3.30486 12.066976 4.033624 12.32967 7.16053 13.880412 9.295978 10.736558 6.660564 </vector>
              <vector>10.855194 2.559148 10.838246 3.669242 10.668766 12.227982 10.939934 12.007658 11.075518 11.99071 10.745032 11.414478 10.787402 4.779336 11.846652 5.643684 11.65175 7.092738 12.685578 8.965492 10.71961 6.940206 </vector>
              <vector>11.18568 2.66931 11.10094 4.465798 10.524708 10.821298 11.134836 10.25354 11.533114 10.456916 10.855194 8.85533 11.160258 5.160666 12.660156 5.626736 12.058502 5.872482 13.168596 7.728288 11.134836 5.940274 </vector>
              <vector>4.74544 4.101416 4.6607 5.703002 4.169208 13.109278 4.474272 12.939798 4.728492 12.939798 4.287844 12.151716 4.626804 6.39787 6.702934 7.24527 5.652158 7.516438 7.474068 9.507828 4.584434 7.397802 </vector>
              <vector>11.406004 1.99139 11.448374 3.084536 10.88909 11.914444 11.168732 11.643276 11.304316 11.73649 11.067044 10.939934 11.414478 3.753982 12.592364 4.330214 12.422884 6.838518 14.19395 8.296046 11.27042 6.3555 </vector>
              <vector>3.398074 2.618466 3.330282 3.8133 2.432038 12.973694 2.932004 12.634734 3.228594 12.83811 2.779472 11.346686 3.30486 5.135244 4.626804 5.558944 4.118364 7.143582 5.703002 9.304452 3.296386 7.169004 </vector>
              <vector>10.855194 2.948952 10.812824 4.220052 10.321332 13.651614 10.76198 13.371972 11.0162 13.439764 10.626396 11.770386 10.821298 4.847128 11.872074 5.372516 12.092398 7.152056 14.27869 9.36377 10.80435 6.56735 </vector>
              <vector>2.66931 2.694732 2.601518 3.889566 3.169276 12.931324 3.618398 12.355092 4.06752 12.388988 2.92353 10.177274 2.660836 4.626804 3.762456 5.092874 3.957358 6.499558 6.177546 8.829908 2.821842 6.152124 </vector>
              <vector>5.618262 1.01688 5.5081 2.71168 5.25388 14.710864 5.491152 14.4058 5.652158 14.4058 5.177614 13.829568 5.448782 3.355704 6.296182 4.160734 5.753846 5.770794 8.101144 9.601042 5.431834 6.491084 </vector>
              <vector>11.914444 3.287912 11.583958 5.279302 11.4399 16.60904 11.761912 16.049756 12.041554 15.998912 11.261946 14.643072 11.490744 6.219916 12.770318 6.90631 12.03308 8.26215 14.456644 11.406004 11.48227 8.931596 </vector>
              <vector>5.058978 3.042166 4.889498 4.762388 4.813232 13.846516 5.152192 13.295706 5.33862 13.380446 4.855602 12.37204 4.821706 5.38099 6.008066 6.279234 6.10128 8.779064 7.16053 10.075586 4.694596 7.906242 </vector>
              <vector>6.27076 2.03376 5.999592 3.881092 4.965764 14.524436 5.347094 14.134632 5.533522 14.202424 4.931868 13.244862 5.872482 4.53359 8.338416 5.897904 7.507964 7.660496 8.94007 9.87221 5.5081 6.728356 </vector>
              <vector>12.821162 2.262558 12.617786 3.864144 12.422884 12.888954 12.931324 12.278826 13.160122 12.32967 12.524572 10.999252 12.660156 5.152192 14.982032 5.787742 13.922782 6.262286 15.54979 7.813028 12.736422 6.211442 </vector>
              <vector>5.160666 2.635414 5.050504 4.855602 4.779336 16.126022 5.067452 15.863328 5.279302 15.829432 4.720018 15.151512 5.033556 6.389396 7.440172 7.397802 6.05891 7.931664 7.931664 10.431494 4.965764 8.185884 </vector>
              <vector>5.092874 4.228526 5.397938 5.67758 4.974238 13.51603 5.313198 13.17707 5.5081 13.321128 5.025082 12.109346 5.440308 6.406344 7.49949 7.185952 6.177546 7.296114 7.779132 9.329874 5.440308 7.321536 </vector>
              <vector>11.914444 2.745576 11.787334 4.389532 12.609312 14.482066 12.855058 13.871938 13.210966 13.838042 12.211034 12.872006 11.744964 5.050504 13.905834 6.245338 12.821162 8.329942 14.8295 10.84672 11.583958 8.13504 </vector>
              <vector>13.804146 0.881296 13.541452 2.423564 13.81262 15.058298 13.9821 14.693916 14.06684 14.693916 13.778724 14.397326 13.524504 3.00827 15.278622 3.779404 14.905766 6.669038 17.405596 8.736694 13.609244 6.592772 </vector>
              <vector>3.711612 2.813368 3.626872 4.508168 4.033624 14.61765 4.177682 14.287164 4.347162 14.287164 3.965832 13.804146 3.542132 5.262354 4.592908 5.779268 4.431902 8.160462 6.380922 9.473932 3.415022 8.30452 </vector>
              <vector>4.804758 4.008202 4.762388 5.80469 3.68619 14.524436 4.092942 14.117684 4.398006 14.312586 3.906514 12.914376 4.652226 6.855466 6.940206 8.592636 5.965696 8.880752 6.99105 10.956882 4.508168 8.38926 </vector>
              <vector>11.52464 3.152328 11.550062 5.118296 11.829704 14.499014 12.143242 14.185476 12.37204 14.329534 11.829704 13.075382 11.592432 6.177546 14.210898 7.24527 13.634666 8.914648 15.032876 10.397598 11.744964 8.160462 </vector>
              <vector>17.990302 1.73717 17.769978 2.999796 17.846244 12.03308 18.09199 11.719542 18.286892 11.728016 17.736082 10.863668 17.685238 4.084468 19.380038 4.6607 19.125818 6.457188 20.286756 8.702798 17.75303 6.075858 </vector>
              <vector>8.999388 2.898108 9.49088 4.126838 9.812892 14.244794 10.058638 13.914308 10.177274 13.905834 9.846788 13.227914 9.550198 4.652226 10.643344 5.109822 10.745032 7.914716 12.270352 10.12643 9.592568 7.948612 </vector>
              <vector>10.93146 1.466002 10.778928 3.576028 11.287368 15.42268 11.668698 14.99898 11.82123 14.990506 11.083992 13.863464 10.745032 4.44885 12.388988 5.135244 12.100872 6.889362 14.371904 9.44851 10.728084 6.762252 </vector>
              <vector>2.948952 4.711544 3.033692 5.59284 3.550606 13.355024 3.77093 13.1347 3.991254 13.075382 3.491288 12.261878 3.042166 6.202968 4.084468 6.601246 4.592908 8.973966 5.431834 10.711136 3.211646 8.60111 </vector>
              <vector>3.923462 2.787946 4.169208 4.050572 3.753982 12.405936 4.160734 12.24493 4.27937 12.312722 4.042098 11.338212 4.228526 4.61833 5.694528 5.33862 5.499626 7.126634 7.03342 9.49088 4.36411 6.923258 </vector>
              <vector>4.881024 2.516778 4.965764 4.287844 4.584434 14.948136 4.940342 14.685442 5.21151 14.804078 4.669174 13.456712 4.940342 4.74544 6.219916 5.219984 5.957222 8.372312 7.990982 11.406004 4.74544 8.236728 </vector>
              <vector>16.024334 3.033692 15.787062 4.237 15.659952 13.321128 16.05823 12.92285 16.320924 12.956746 15.456576 11.660224 15.693848 4.855602 16.592092 5.364042 17.227642 8.796012 18.371632 10.346754 15.473524 8.245202 </vector>
              <vector>4.609856 2.37272 4.525116 3.584502 4.677648 13.541452 4.965764 13.244862 5.152192 13.253336 4.74544 12.575416 4.474272 4.270896 5.516574 4.736966 6.431766 9.795944 7.236796 11.278894 4.482746 8.889226 </vector>
              <vector>7.41475 0.669446 7.37238 2.059182 7.185952 13.880412 7.558808 12.956746 7.906242 13.00759 6.982576 11.346686 7.397802 2.601518 8.779064 3.059114 9.02481 7.262218 10.473864 9.270556 7.270692 6.448714 </vector>
              <vector>2.482882 3.059114 2.677784 4.118364 3.550606 13.507556 3.914988 12.973694 4.245474 12.973694 3.542132 11.855126 2.821842 5.643684 4.652226 6.160598 4.423428 7.846924 6.118228 9.685782 3.067588 7.736762 </vector>
              <vector>7.2029 2.24561 6.965628 4.423428 6.338552 17.54118 7.109686 16.558196 7.423224 16.60904 6.406344 15.04135 6.94868 5.440308 8.321468 6.3555 8.109618 10.38065 9.931528 13.117752 6.677512 9.855262 </vector>
              <vector>14.160054 4.203104 14.15158 6.160598 13.905834 20.278282 14.846448 18.880072 15.770114 18.956338 13.922782 16.303976 14.083788 7.491016 15.854854 8.490948 16.1006 13.990574 17.515758 16.549722 13.931256 12.702526 </vector>
              <vector>9.050232 2.948952 9.211238 3.85567 9.118024 13.405868 9.507828 12.973694 9.70273 13.016064 9.219712 11.939866 9.228186 4.330214 10.185748 4.83018 10.770454 7.821502 12.050028 9.626464 9.15192 7.152056 </vector>
              <vector>4.70307 3.237068 4.762388 4.06752 3.270964 12.702526 3.787878 12.177138 4.075994 12.338144 3.787878 10.753506 4.736966 4.601382 5.474204 5.177614 5.838586 8.380786 6.923258 10.304384 4.440376 7.507964 </vector>
              <vector>10.185748 1.330418 10.117956 2.932004 9.677308 11.48227 10.075586 11.10094 10.278962 11.194154 9.82984 10.160326 10.12643 3.98278 12.397462 4.440376 11.14331 4.95729 12.821162 6.65209 10.067112 5.033556 </vector>
              <vector>10.177274 3.47434 10.312858 4.838654 10.567078 12.62626 10.914512 12.227982 11.092466 12.185612 10.533182 11.448374 10.397598 5.584366 11.82123 5.914852 11.507692 7.482542 12.431358 8.584162 10.42302 7.24527 </vector>
              <vector>5.821638 0.771134 5.940274 2.5422 5.999592 14.27869 6.457188 13.244862 6.575824 13.278758 5.770794 11.60938 5.864008 3.576028 7.685918 4.381058 7.389328 6.957154 9.219712 8.8977 5.669106 6.550402 </vector>
              <vector>4.906446 3.872618 4.897972 4.779336 4.923394 14.058366 5.177614 13.68551 5.262354 13.719406 4.83018 12.617786 4.804758 5.567418 6.033488 6.516506 6.135176 9.270556 7.109686 10.906038 4.626804 8.457052 </vector>
              <vector>15.33794 3.72856 15.304044 5.880956 14.78713 15.566738 15.2532 15.032876 15.575212 15.134564 14.888818 13.210966 15.227778 6.770726 16.668358 7.524912 16.659884 9.440036 18.549586 11.550062 15.024402 8.872278 </vector>
              <vector>6.084332 3.508236 6.389396 6.211442 5.567418 19.939322 6.211442 19.413934 6.685986 19.498674 5.567418 17.041214 6.245338 7.185952 8.30452 8.694324 7.677444 11.770386 10.075586 15.024402 5.626736 10.956882 </vector>
              <vector>15.770114 2.304928 15.498946 3.720086 15.320992 13.710932 15.659952 13.236388 15.897224 13.210966 15.058298 12.100872 15.354888 4.83018 16.541248 5.29625 16.159918 7.652022 17.973354 9.770522 15.117616 7.33001 </vector>
              <vector>4.592908 2.389668 4.36411 4.304792 4.253948 14.465118 4.567486 14.007522 4.70307 13.973626 4.203104 13.117752 4.355636 5.440308 6.321604 5.923326 5.236932 7.253744 7.101212 8.81296 4.414954 7.152056 </vector>
              <vector>4.965764 2.71168 4.753914 3.77093 4.635278 12.422884 4.821706 12.143242 4.881024 12.143242 4.57596 11.787334 4.677648 4.372584 5.728424 4.965764 5.838586 7.296114 7.58423 9.016336 4.40648 6.982576 </vector>
              <vector>10.533182 4.601382 10.567078 5.397938 10.12643 14.092262 10.558604 13.702458 10.80435 13.702458 10.321332 12.744896 10.600974 6.135176 11.931392 6.796148 11.880548 8.202832 13.312654 9.49088 10.609448 7.940138 </vector>
              <vector>10.456916 1.01688 10.516234 2.491356 11.304316 12.473728 11.744964 12.07545 11.922918 12.092398 11.092466 11.067044 10.533182 3.270964 12.058502 4.016676 12.32967 7.126634 13.880412 9.312926 10.745032 6.643616 </vector>
              <vector>10.863668 2.559148 10.855194 3.652294 10.668766 12.227982 10.965356 11.982236 11.075518 11.99071 10.76198 11.414478 10.787402 4.779336 11.838178 5.643684 11.65175 7.07579 12.694052 8.94007 10.736558 6.957154 </vector>
              <vector>11.202628 2.66931 11.109414 4.431902 10.541656 10.829772 11.160258 10.262014 11.52464 10.46539 10.872142 8.85533 11.160258 5.143718 12.651682 5.652158 12.041554 5.88943 13.185544 7.71134 11.14331 5.957222 </vector>
              <vector>4.753914 4.092942 4.677648 5.660632 4.169208 13.126226 4.482746 12.931324 4.728492 12.939798 4.27937 12.151716 4.652226 6.389396 6.69446 7.262218 5.643684 7.54186 7.465594 9.507828 4.584434 7.431698 </vector>
              <vector>11.380582 1.974442 11.448374 3.109958 10.880616 11.914444 11.168732 11.643276 11.295842 11.728016 11.083992 10.948408 11.431426 3.737034 12.600838 4.338688 12.422884 6.804622 14.202424 8.296046 11.287368 6.3555 </vector>
              <vector>3.398074 2.601518 3.338756 3.85567 2.432038 12.982168 2.92353 12.651682 3.237068 12.829636 2.779472 11.346686 3.313334 5.135244 4.61833 5.558944 4.135312 7.11816 5.694528 9.295978 3.313334 7.135108 </vector>
              <vector>10.863668 2.932004 10.821298 4.220052 10.346754 13.617718 10.80435 13.380446 11.0162 13.43129 10.643344 11.753438 10.821298 4.83018 11.855126 5.397938 12.11782 7.135108 14.270216 9.380718 10.812824 6.533454 </vector>
              <vector>2.694732 2.71168 2.601518 3.906514 3.169276 12.939798 3.609924 12.338144 4.084468 12.380514 2.932004 10.1688 2.660836 4.61833 3.779404 5.092874 3.957358 6.491084 6.152124 8.863804 2.83879 6.169072 </vector>
              <vector>5.609788 1.025354 5.5081 2.737102 5.262354 14.70239 5.491152 14.388852 5.669106 14.4058 5.177614 13.821094 5.46573 3.355704 6.287708 4.160734 5.76232 5.753846 8.109618 9.592568 5.440308 6.48261 </vector>
              <vector>11.872074 3.30486 11.583958 5.287776 11.448374 16.600566 11.761912 16.049756 12.03308 15.990438 11.253472 14.651546 11.490744 6.194494 12.770318 6.923258 12.016132 8.296046 14.456644 11.406004 11.490744 8.880752 </vector>
              <vector>5.075926 3.042166 4.897972 4.83018 4.821706 13.85499 5.160666 13.312654 5.321672 13.363498 4.855602 12.355092 4.821706 5.389464 5.999592 6.27076 6.084332 8.77059 7.143582 10.075586 4.70307 7.872346 </vector>
              <vector>6.27076 2.03376 5.999592 3.838722 4.974238 14.524436 5.347094 14.134632 5.525048 14.19395 4.931868 13.21944 5.880956 4.542064 8.338416 5.897904 7.507964 7.652022 8.914648 9.889158 5.516574 6.719882 </vector>
              <vector>12.83811 2.262558 12.634734 3.889566 12.41441 12.888954 12.939798 12.270352 13.151648 12.338144 12.533046 10.965356 12.66863 5.12677 14.990506 5.796216 13.948204 6.253812 15.54979 7.813028 12.744896 6.253812 </vector>
              <vector>5.194562 2.618466 5.067452 4.821706 4.779336 16.117548 5.050504 15.863328 5.262354 15.84638 4.720018 15.143038 5.04203 6.406344 7.448646 7.406276 6.067384 7.940138 7.931664 10.431494 4.982712 8.17741 </vector>
              <vector>5.092874 4.262422 5.406412 5.660632 4.974238 13.507556 5.321672 13.160122 5.482678 13.312654 5.025082 12.083924 5.448782 6.39787 7.49949 7.177478 6.177546 7.321536 7.79608 9.3214 5.440308 7.338484 </vector>
              <vector>11.914444 2.75405 11.812756 4.36411 12.609312 14.482066 12.846584 13.871938 13.21944 13.829568 12.211034 12.872006 11.753438 5.016608 13.914308 6.253812 12.79574 8.338416 14.837974 10.829772 11.583958 8.084196 </vector>
              <vector>13.804146 0.898244 13.549926 2.398142 13.804146 15.066772 13.9821 14.70239 14.049892 14.70239 13.778724 14.414274 13.524504 2.999796 15.270148 3.796352 14.905766 6.69446 17.405596 8.736694 13.60077 6.575824 </vector>
              <vector>3.737034 2.830316 3.626872 4.499694 4.02515 14.61765 4.15226 14.295638 4.338688 14.295638 3.98278 13.81262 3.550606 5.270828 4.584434 5.796216 4.440376 8.160462 6.372448 9.49088 3.43197 8.321468 </vector>
              <vector>4.804758 4.016676 4.770862 5.830112 3.694664 14.515962 4.10989 14.126158 4.398006 14.312586 3.906514 12.92285 4.652226 6.86394 6.940206 8.575688 5.965696 8.85533 6.982576 10.982304 4.516642 8.38926 </vector>
              <vector>11.52464 3.160802 11.56701 5.101348 11.838178 14.499014 12.134768 14.160054 12.37204 14.329534 11.838178 13.083856 11.617854 6.177546 14.219372 7.236796 13.634666 8.914648 15.007454 10.389124 11.761912 8.160462 </vector>
              <vector>11.024674 2.448986 11.151784 4.186156 11.372108 15.032876 11.744964 14.524436 11.982236 14.549858 11.160258 13.287232 11.10094 5.101348 12.592364 5.558944 12.465254 9.101076 14.710864 11.600906 10.880616 8.541792 </vector>
              <vector>5.389464 3.77093 4.99966 5.448782 3.287912 14.753234 4.160734 13.89736 4.881024 14.329534 3.652294 11.973762 4.74544 6.211442 5.80469 7.28764 5.29625 8.753642 6.90631 10.906038 4.177682 8.372312 </vector>
              <vector>6.118228 2.686258 6.01654 4.270896 5.12677 14.499014 5.567418 13.888886 5.76232 13.948204 5.118296 12.575416 5.97417 4.982712 7.45712 5.906378 7.016472 7.779132 8.651954 10.439968 5.813164 7.253744 </vector>
              <vector>4.948816 2.41509 5.016608 3.415022 4.584434 11.168732 4.91492 10.626396 5.109822 10.736558 4.592908 9.651886 4.991186 4.220052 6.287708 4.770862 6.152124 6.27076 7.024946 7.957086 4.906446 5.609788 </vector>
              <vector>13.033012 3.847196 12.982168 5.101348 12.62626 11.719542 13.439764 10.939934 13.948204 11.10094 12.83811 8.990914 12.914376 6.135176 14.643072 6.914784 14.134632 7.084264 15.346414 8.575688 12.905902 6.982576 </vector>
              <vector>6.18602 3.033692 6.10128 5.04203 4.626804 15.473524 5.21151 15.151512 5.46573 15.304044 5.075926 13.075382 6.075858 6.075858 8.618058 6.86394 8.151988 8.719746 9.40614 10.787402 5.999592 7.736762 </vector>
              <vector>4.61833 2.677784 4.711544 5.0844 4.050572 15.092194 4.542064 14.812552 4.779336 14.846448 4.237 13.668562 4.70307 6.347026 7.211374 7.940138 6.219916 8.21978 8.168936 10.219644 4.57596 7.609652 </vector>
              <vector>4.753914 2.279506 4.686122 4.02515 3.889566 13.60077 4.584434 13.1347 4.965764 13.338076 3.974306 11.109414 4.643752 5.177614 6.830044 6.211442 6.296182 8.321468 7.507964 10.312858 4.381058 7.592704 </vector>
              <vector>10.770454 2.49983 11.041622 3.838722 11.583958 13.312654 11.804282 12.948272 11.982236 13.075382 11.499218 11.999184 11.083992 4.440376 12.405936 4.948816 12.177138 6.372448 14.143106 8.143514 11.14331 6.253812 </vector>
              <vector>5.347094 3.381126 5.482678 4.118364 5.270828 10.134904 5.567418 9.78747 5.813164 9.880684 5.33862 8.745168 5.457256 4.49122 6.389396 5.016608 6.423292 6.838518 7.28764 7.96556 5.347094 6.474136 </vector>
              <vector>6.202968 2.999796 6.067384 4.203104 5.38099 14.10921 5.897904 12.999116 6.211442 13.270284 5.321672 11.31279 6.008066 4.70307 7.07579 5.313198 7.219848 8.397734 8.550266 10.63487 5.711476 7.474068 </vector>
              <vector>3.94041 2.601518 4.033624 3.592976 3.321808 11.406004 3.931936 10.600974 4.381058 10.948408 3.745508 8.804486 4.02515 4.050572 5.143718 4.440376 5.228458 6.940206 6.60972 9.134972 3.931936 6.194494 </vector>
              <vector>5.440308 1.703274 5.491152 3.406548 4.465798 15.50742 4.965764 14.931188 5.219984 14.990506 4.525116 13.100804 5.491152 4.06752 6.940206 4.643752 7.177478 6.414818 9.143446 9.15192 5.406412 6.033488 </vector>
              <vector>12.338144 2.07613 12.312722 3.660768 12.227982 13.21944 12.62626 12.609312 12.905902 12.575416 12.211034 11.10094 12.270352 4.465798 14.57528 5.736898 13.405868 5.982644 15.59216 7.83845 12.270352 6.01654 </vector>
              <vector>6.770726 4.296318 6.745304 5.76232 6.796148 14.015996 6.974102 13.787198 7.11816 13.829568 6.770726 13.26181 6.728356 6.27076 7.66897 6.796148 7.990982 9.253608 9.355296 11.134836 6.719882 9.134972 </vector>
              <vector>11.558536 2.491356 11.406004 3.533658 10.829772 10.007794 11.083992 9.711204 11.253472 9.87221 11.0162 9.058706 11.35516 4.36411 13.024538 5.270828 12.143242 5.397938 13.482134 6.804622 11.287368 5.313198 </vector>
              <vector>11.753438 3.26249 11.744964 5.287776 11.600906 14.507488 12.016132 14.177002 12.211034 14.143106 11.702594 13.312654 11.668698 6.338552 12.812688 6.931732 12.973694 8.719746 14.922714 11.134836 11.702594 8.651954 </vector>
              <vector>5.813164 2.745576 5.626736 3.753982 4.965764 11.024674 5.397938 10.5925 5.652158 10.668766 4.974238 9.482406 5.5081 4.228526 6.31313 4.796284 5.965696 6.702934 7.007998 8.0503 5.092874 6.39787 </vector>
              <vector>2.432038 5.194562 3.98278 5.04203 14.244794 4.821706 13.821094 4.347162 13.795672 4.059046 12.151716 4.70307 5.04203 4.940342 5.601314 3.076062 7.423224 3.245542 9.66036 1.44058 7.2029 4.753914 </vector>
              <vector>4.813232 2.143922 4.61833 3.906514 4.355636 14.57528 4.881024 13.72788 5.287776 13.72788 4.160734 12.07545 4.550538 4.516642 6.126702 5.431834 5.364042 6.957154 7.389328 9.592568 4.296318 7.177478 </vector>
              <vector>5.965696 3.576028 6.01654 4.78781 5.050504 14.058366 5.313198 13.948204 5.431834 13.9821 5.279302 13.380446 5.923326 5.80469 7.96556 6.897836 7.07579 7.2029 8.567214 9.287504 5.880956 6.974102 </vector>
              <vector>12.024606 2.609992 12.03308 3.584502 11.999184 10.016268 12.312722 9.643412 12.516098 9.668834 11.914444 8.931596 11.999184 4.40648 13.973626 5.203036 13.321128 5.406412 14.32106 6.69446 11.965288 5.21151 </vector>
              <vector>11.939866 2.110026 11.65175 4.465798 11.541588 15.143038 11.999184 14.626124 12.533046 14.863396 11.507692 12.549994 11.617854 5.63521 13.93973 6.974102 13.126226 8.533318 15.371836 10.278962 11.60938 8.253676 </vector>
              <vector>4.736966 2.847264 4.635278 4.203104 3.3896 15.490472 3.847196 15.066772 4.15226 15.227778 3.626872 13.575348 4.584434 4.74544 5.84706 5.46573 5.440308 8.355364 7.28764 11.10094 4.203104 8.09267 </vector>
              <vector>6.338552 3.109958 6.499558 4.508168 6.770726 13.26181 7.262218 12.617786 7.558808 12.677104 6.753778 11.65175 6.516506 4.881024 7.567282 5.779268 7.567282 7.050368 9.719678 9.312926 6.575824 6.533454 </vector>
              <vector>4.821706 1.77954 4.711544 3.059114 4.626804 10.25354 4.847128 10.067112 4.931868 10.12643 4.720018 9.609516 4.686122 3.448918 5.626736 3.974306 5.838586 6.363974 6.846992 7.770658 4.635278 5.618262 </vector>
              <vector>12.533046 2.71168 12.405936 4.270896 11.982236 14.727812 12.397462 14.219372 12.79574 14.388852 11.8636 12.533046 12.363566 5.033556 13.549926 5.736898 13.100804 8.957018 15.159986 12.304248 12.024606 8.55874 </vector>
              <vector>13.278758 2.728628 13.202492 4.10989 11.931392 13.905834 12.24493 13.566874 12.41441 13.651614 12.100872 12.744896 13.041486 4.974238 14.075314 5.821638 13.583822 7.465594 15.032876 9.456984 12.66863 7.143582 </vector>
              <vector>12.07545 3.745508 11.982236 5.42336 12.11782 14.880344 12.660156 13.914308 13.126226 13.990574 11.90597 12.2873 11.965288 6.39787 13.490608 7.253744 13.100804 9.101076 15.066772 11.583958 11.855126 9.126498 </vector>
              <vector>4.228526 2.550674 4.10989 4.601382 3.626872 15.583686 4.10989 14.948136 4.237 15.04135 3.753982 13.85499 4.143786 5.813164 5.618262 6.753778 4.923394 7.152056 7.211374 9.160394 4.143786 7.28764 </vector>
              <vector>11.600906 2.694732 11.753438 4.482746 12.058502 14.075314 12.380514 13.660088 12.600838 13.702458 12.07545 12.566942 11.82123 5.228458 13.405868 5.46573 12.617786 6.974102 15.261674 9.033284 12.024606 7.380854 </vector>
              <vector>12.058502 2.432038 12.066976 4.143786 11.838178 14.227846 12.177138 13.871938 12.397462 13.905834 12.016132 12.96522 12.058502 5.016608 13.210966 5.80469 12.787266 7.152056 14.95661 8.990914 12.092398 7.321536 </vector>
              <vector>3.626872 2.864212 3.85567 4.525116 3.51671 15.837906 3.838722 15.405732 4.033624 15.448102 3.542132 14.295638 3.906514 5.29625 5.796216 6.05891 5.236932 8.279098 7.482542 11.109414 3.931936 8.185884 </vector>
              <vector>11.770386 2.398142 11.855126 3.830248 12.533046 13.024538 12.829636 12.609312 13.016064 12.643208 12.380514 11.52464 11.872074 4.736966 12.905902 5.177614 13.72788 8.151988 14.863396 10.058638 12.126294 7.940138 </vector>
              <vector>6.889362 4.6607 6.635142 6.414818 6.499558 14.15158 6.711408 13.761776 6.914784 13.888886 6.279234 12.533046 6.550402 7.041894 7.592704 7.79608 7.262218 8.94007 8.94007 11.033148 6.304656 8.762116 </vector>
              <vector>12.270352 2.948952 12.346618 4.6607 13.151648 12.109346 13.397394 11.838178 13.626192 11.8636 12.982168 10.795876 12.41441 5.643684 13.965152 6.169072 14.117684 8.09267 15.04135 9.02481 12.609312 7.762184 </vector>
              <vector>5.008134 4.974238 5.135244 6.135176 5.499626 13.922782 5.965696 13.456712 6.126702 13.549926 5.558944 12.312722 5.160666 7.143582 7.28764 7.821502 6.330078 8.245202 7.83845 9.643412 5.25388 8.202832 </vector>
              <vector>5.830112 2.313402 5.736898 3.398074 5.313198 11.914444 5.97417 11.389056 6.3555 11.558536 5.389464 9.473932 5.736898 4.203104 7.33001 4.677648 6.965628 6.160598 8.440104 7.71134 5.686054 5.753846 </vector>
              <vector>4.499694 4.092942 4.220052 5.779268 4.101416 14.177002 4.457324 14.075314 4.720018 14.06684 4.10989 12.719474 4.203104 6.39787 5.364042 6.99105 5.04203 8.51637 6.711408 10.287436 4.177682 8.279098 </vector>
              <vector>12.32967 2.482882 12.041554 4.57596 12.227982 14.083788 12.685578 13.787198 13.016064 13.753302 12.143242 12.066976 11.999184 5.160666 13.753302 5.787742 13.405868 7.660496 15.914172 9.685782 11.939866 7.28764 </vector>
              <vector>12.558468 6.389396 12.45678 7.270692 12.07545 14.049892 12.507624 13.68551 12.821162 13.871938 12.355092 12.473728 12.422884 7.618126 13.236388 8.101144 13.5584 10.067112 14.846448 11.346686 12.380514 9.694256 </vector>
              <vector>5.279302 2.101552 5.075926 3.076062 4.423428 11.541588 4.838654 10.787402 5.143718 11.14331 4.474272 9.092602 5.016608 3.652294 6.533454 4.32174 6.160598 5.982644 7.804554 7.465594 4.804758 5.389464 </vector>
              <vector>5.652158 4.414954 5.906378 5.830112 5.67758 13.422816 6.135176 12.96522 6.44024 13.126226 5.838586 11.465322 5.906378 6.677512 7.635074 7.931664 6.90631 7.75371 8.533318 9.711204 5.9318 7.787606 </vector>
              <vector>11.109414 1.762592 11.27042 3.355704 13.355024 11.321264 13.575348 10.855194 13.838042 10.914512 12.75337 9.711204 11.414478 3.89804 12.96522 3.999728 12.79574 5.584366 15.143038 7.194426 11.753438 5.541996 </vector>
              <vector>11.033148 2.440512 11.160258 4.19463 11.372108 15.032876 11.73649 14.541384 11.99071 14.541384 11.160258 13.295706 11.10094 5.143718 12.58389 5.575892 12.482202 9.101076 14.710864 11.592432 10.88909 8.550266 </vector>
              <vector>5.372516 3.804826 4.99966 5.406412 3.287912 14.761708 4.177682 13.89736 4.889498 14.329534 3.660768 11.973762 4.753914 6.219916 5.80469 7.279166 5.313198 8.736694 6.897836 10.88909 4.177682 8.465526 </vector>
              <vector>6.126702 2.686258 6.033488 4.228526 5.135244 14.515962 5.558944 13.880412 5.787742 13.948204 5.101348 12.58389 5.991118 4.99966 7.448646 5.906378 6.999524 7.804554 8.64348 10.448442 5.80469 7.24527 </vector>
              <vector>4.931868 2.406616 5.008134 3.440444 4.57596 11.160258 4.906446 10.617922 5.12677 10.728084 4.592908 9.66036 4.991186 4.177682 6.296182 4.762388 6.14365 6.27076 7.016472 7.96556 4.91492 5.609788 </vector>
              <vector>13.041486 3.864144 12.982168 5.0844 12.62626 11.711068 13.439764 10.93146 13.914308 11.10094 12.83811 8.990914 12.92285 6.135176 14.651546 6.90631 14.117684 7.092738 15.363362 8.541792 12.888954 6.965628 </vector>
              <vector>6.177546 3.016744 6.126702 4.91492 4.635278 15.481998 5.21151 15.16846 5.457256 15.304044 5.075926 13.083856 6.084332 6.067384 8.626532 6.86394 8.168936 8.702798 9.397666 10.778928 6.008066 7.643548 </vector>
              <vector>4.643752 2.703206 4.728492 5.075926 4.059046 15.08372 4.567486 14.821026 4.78781 14.837974 4.228526 13.64314 4.720018 6.363974 7.211374 7.92319 6.245338 8.202832 8.126566 10.236592 4.57596 7.635074 </vector>
              <vector>4.770862 2.28798 4.677648 4.050572 3.889566 13.609244 4.57596 13.1347 4.991186 13.329602 3.98278 11.092466 4.643752 5.21151 6.846992 6.18602 6.304656 8.321468 7.49949 10.270488 4.398006 7.609652 </vector>
              <vector>10.770454 2.491356 11.041622 3.85567 11.575484 13.30418 11.787334 12.973694 11.973762 13.04996 11.490744 11.999184 11.083992 4.440376 12.397462 4.965764 12.185612 6.380922 14.143106 8.118092 11.14331 6.219916 </vector>
              <vector>5.347094 3.364178 5.491152 4.06752 5.262354 10.143378 5.558944 9.778996 5.830112 9.863736 5.347094 8.745168 5.457256 4.508168 6.389396 4.99966 6.44024 6.804622 7.279166 7.948612 5.347094 6.44024 </vector>
              <vector>6.219916 2.999796 6.067384 4.228526 5.406412 14.117684 5.897904 12.982168 6.236864 13.253336 5.330146 11.304316 6.008066 4.711544 7.101212 5.287776 7.219848 8.406208 8.550266 10.626396 5.71995 7.482542 </vector>
              <vector>3.948884 2.58457 4.033624 3.542132 3.338756 11.39753 3.957358 10.617922 4.389532 10.93146 3.745508 8.796012 4.042098 4.059046 5.118296 4.431902 5.228458 6.923258 6.601246 9.118024 3.923462 6.22839 </vector>
              <vector>5.448782 1.703274 5.499626 3.43197 4.474272 15.515894 4.974238 14.922714 5.219984 14.973558 4.525116 13.066908 5.491152 4.075994 6.982576 4.609856 7.169004 6.414818 9.134972 9.15192 5.406412 6.025014 </vector>
              <vector>12.346618 2.084604 12.295774 3.669242 12.24493 13.227914 12.651682 12.592364 12.888954 12.58389 12.211034 11.05857 12.278826 4.508168 14.57528 5.711476 13.405868 5.982644 15.575212 7.855398 12.278826 6.01654 </vector>
              <vector>6.770726 4.313266 6.745304 5.76232 6.787674 14.007522 6.982576 13.778724 7.11816 13.829568 6.762252 13.26181 6.73683 6.245338 7.660496 6.787674 8.00793 9.23666 9.36377 11.134836 6.702934 9.075654 </vector>
              <vector>11.533114 2.49983 11.406004 3.60145 10.838246 10.016268 11.083992 9.711204 11.236524 9.863736 11.0162 9.06718 11.35516 4.389532 13.016064 5.279302 12.11782 5.372516 13.482134 6.787674 11.295842 5.33862 </vector>
              <vector>11.728016 3.279438 11.744964 5.287776 11.583958 14.499014 12.016132 14.177002 12.211034 14.168528 11.69412 13.30418 11.69412 6.3555 12.812688 6.923258 12.948272 8.72822 14.91424 11.126362 11.711068 8.660428 </vector>
              <vector>5.80469 2.737102 5.618262 3.720086 4.982712 11.033148 5.397938 10.584026 5.660632 10.660292 4.974238 9.473932 5.491152 4.237 6.321604 4.796284 5.948748 6.728356 6.982576 8.033352 5.075926 6.406344 </vector>
              <vector>2.406616 5.203036 3.98278 5.050504 14.253268 4.821706 13.795672 4.355636 13.787198 4.059046 12.143242 4.70307 5.025082 4.923394 5.59284 3.109958 7.41475 3.245542 9.668834 1.423632 7.24527 4.736966 </vector>
              <vector>4.796284 2.16087 4.626804 3.838722 4.36411 14.566806 4.889498 13.72788 5.270828 13.72788 4.160734 12.092398 4.550538 4.559012 6.126702 5.42336 5.372516 6.957154 7.389328 9.584094 4.287844 7.169004 </vector>
              <vector>5.957222 3.576028 6.025014 4.813232 5.050504 14.058366 5.304724 13.93973 5.42336 13.9821 5.270828 13.397394 5.923326 5.787742 7.957086 6.897836 7.07579 7.177478 8.575688 9.295978 5.88943 6.974102 </vector>
              <vector>12.007658 2.593044 12.03308 3.618398 11.999184 10.024742 12.304248 9.651886 12.524572 9.668834 11.90597 8.931596 12.007658 4.423428 13.965152 5.194562 13.287232 5.431834 14.32106 6.719882 11.965288 5.236932 </vector>
              <vector>11.931392 2.110026 11.65175 4.482746 11.533114 15.151512 11.99071 14.634598 12.524572 14.846448 11.507692 12.54152 11.600906 5.67758 13.931256 6.94868 13.126226 8.533318 15.371836 10.304384 11.617854 8.26215 </vector>
              <vector>4.74544 2.83879 4.61833 4.220052 3.3896 15.490472 3.864144 15.058298 4.160734 15.219304 3.635346 13.575348 4.592908 4.677648 5.84706 5.457256 5.440308 8.355364 7.296114 11.117888 4.211578 8.075722 </vector>
              <vector>6.330078 3.101484 6.491084 4.508168 6.770726 13.253336 7.262218 12.609312 7.558808 12.694052 6.762252 11.65175 6.52498 4.91492 7.575756 5.787742 7.558808 7.050368 9.736626 9.304452 6.584298 6.558876 </vector>
              <vector>4.838654 1.762592 4.720018 3.042166 4.61833 10.245066 4.838654 10.067112 4.931868 10.117956 4.720018 9.584094 4.694596 3.47434 5.609788 4.008202 5.838586 6.3555 6.838518 7.762184 4.626804 5.618262 </vector>
              <vector>12.533046 2.720154 12.405936 4.304792 11.99071 14.710864 12.397462 14.210898 12.778792 14.371904 11.8636 12.533046 12.363566 5.033556 13.541452 5.736898 13.100804 8.957018 15.151512 12.295774 12.041554 8.541792 </vector>
              <vector>13.270284 2.728628 13.202492 4.118364 11.931392 13.914308 12.253404 13.5584 12.405936 13.64314 12.100872 12.736422 13.041486 4.965764 14.075314 5.821638 13.592296 7.448646 15.058298 9.44851 12.66863 7.143582 </vector>
              <vector>12.066976 3.762456 11.982236 5.389464 12.109346 14.897292 12.643208 13.922782 13.1347 13.990574 11.914444 12.304248 11.956814 6.380922 13.499082 7.228322 13.100804 9.126498 15.066772 11.575484 11.8636 9.134972 </vector>
              <vector>4.203104 2.576096 4.10989 4.635278 3.626872 15.575212 4.10989 14.939662 4.237 15.024402 3.762456 13.829568 4.135312 5.796216 5.609788 6.745304 4.923394 7.152056 7.211374 9.15192 4.143786 7.270692 </vector>
              <vector>11.592432 2.694732 11.753438 4.457324 12.058502 14.06684 12.363566 13.668562 12.62626 13.702458 12.083924 12.566942 11.829704 5.21151 13.414342 5.46573 12.62626 6.999524 15.261674 9.02481 12.03308 7.380854 </vector>
              <vector>12.07545 2.423564 12.07545 4.126838 11.838178 14.227846 12.185612 13.880412 12.405936 13.914308 12.024606 12.982168 12.058502 4.982712 13.21944 5.787742 12.770318 7.169004 14.973558 8.990914 12.07545 7.304588 </vector>
              <vector>3.626872 2.864212 3.864144 4.525116 3.508236 15.84638 3.838722 15.405732 4.033624 15.448102 3.542132 14.270216 3.914988 5.29625 5.779268 6.067384 5.245406 8.296046 7.482542 11.126362 3.931936 8.160462 </vector>
              <vector>11.761912 2.398142 11.872074 3.8133 12.533046 13.016064 12.846584 12.62626 13.033012 12.643208 12.388988 11.541588 11.880548 4.770862 12.905902 5.16914 13.72788 8.13504 14.863396 10.024742 12.092398 7.906242 </vector>
              <vector>6.880888 4.669174 6.635142 6.39787 6.465662 14.143106 6.711408 13.761776 6.897836 13.89736 6.287708 12.524572 6.550402 7.050368 7.575756 7.813028 7.262218 8.94007 8.94007 11.033148 6.304656 8.779064 </vector>
              <vector>12.261878 2.9659 12.355092 4.669174 13.168596 12.109346 13.397394 11.846652 13.634666 11.872074 12.990642 10.787402 12.422884 5.63521 13.956678 6.160598 14.134632 8.101144 15.049824 9.033284 12.617786 7.762184 </vector>
              <vector>4.991186 4.974238 5.12677 6.109754 5.474204 13.905834 5.948748 13.448238 6.109754 13.549926 5.55047 12.295774 5.160666 7.143582 7.296114 7.787606 6.321604 8.253676 7.829976 9.61799 5.25388 8.194358 </vector>
              <vector>5.84706 2.313402 5.728424 3.440444 5.304724 11.90597 5.940274 11.389056 6.363974 11.533114 5.389464 9.482406 5.728424 4.220052 7.33001 4.652226 6.974102 6.160598 8.423156 7.728288 5.67758 5.770794 </vector>
              <vector>4.499694 4.101416 4.228526 5.770794 4.092942 14.19395 4.474272 14.075314 4.686122 14.06684 4.118364 12.711 4.211578 6.389396 5.38099 6.999524 5.050504 8.482474 6.685986 10.312858 4.169208 8.279098 </vector>
              <vector>12.304248 2.474408 12.058502 4.550538 12.236456 14.100736 12.677104 13.761776 12.999116 13.77025 12.134768 12.050028 11.99071 5.160666 13.761776 5.796216 13.422816 7.66897 15.914172 9.677308 11.94834 7.304588 </vector>
              <vector>12.566942 6.39787 12.45678 7.279166 12.07545 14.041418 12.49915 13.693984 12.812688 13.871938 12.355092 12.465254 12.431358 7.6266 13.244862 8.101144 13.541452 10.058638 14.846448 11.338212 12.37204 9.668834 </vector>
              <vector>5.29625 2.110026 5.0844 3.059114 4.414954 11.550062 4.83018 10.787402 5.152192 11.126362 4.457324 9.075654 5.016608 3.652294 6.550402 4.330214 6.160598 5.982644 7.79608 7.474068 4.821706 5.389464 </vector>
              <vector>5.643684 4.423428 5.914852 5.838586 5.669106 13.43129 6.14365 12.96522 6.448714 13.1347 5.84706 11.465322 5.914852 6.677512 7.6266 7.940138 6.889362 7.762184 8.51637 9.694256 5.914852 7.787606 </vector>
              <vector>11.126362 1.754118 11.278894 3.330282 13.363498 11.31279 13.592296 10.863668 13.821094 10.914512 12.761844 9.728152 11.406004 3.881092 12.973694 3.991254 12.804214 5.584366 15.159986 7.169004 11.770386 5.575892 </vector>
            </data>
          </datamatrix>
          <datamatrix visiblename="leaves_and_replicas, centroid size" matrixtype="1" iscoordinates="false" issymmetrycomponent="false" isasymmetrycomponent="false">
            <data>
              <vector>12.304530781749241 2.5099675507916435 </vector>
              <vector>14.0903767296856 2.645492062933251 </vector>
              <vector>16.706122372146435 2.8157752613485743 </vector>
              <vector>10.662446106108025 2.3667278582782263 </vector>
              <vector>11.943144652691068 2.4801574445354957 </vector>
              <vector>15.292400510849777 2.7273560063654902 </vector>
              <vector>12.417082322058809 2.519073131199215 </vector>
              <vector>14.009844316372737 2.6397602479654556 </vector>
              <vector>15.82468373635614 2.7615709827661528 </vector>
              <vector>12.371609960770227 2.5154043283616137 </vector>
              <vector>17.634802128823086 2.8698743432577904 </vector>
              <vector>18.345039472505654 2.909359209481445 </vector>
              <vector>13.100970429379178 2.5726863060419864 </vector>
              <vector>11.797851610982706 2.4679174480295627 </vector>
              <vector>12.114753780284781 2.494424030519642 </vector>
              <vector>10.713367018657868 2.3714922158794254 </vector>
              <vector>15.441153007910941 2.7370362184866357 </vector>
              <vector>12.399824732349993 2.5176823380231945 </vector>
              <vector>13.5113647517157 2.6035311647617574 </vector>
              <vector>19.096446367232872 2.949502263670801 </vector>
              <vector>13.447498925730201 2.598793135279048 </vector>
              <vector>14.139164780067444 2.6489485908361163 </vector>
              <vector>12.1402738825796 2.496528345721155 </vector>
              <vector>11.82108448597308 2.4698847578514957 </vector>
              <vector>13.811832127111542 2.625525625320633 </vector>
              <vector>11.518517948137566 2.4439559966563 </vector>
              <vector>8.96301600936722 2.1931067785353187 </vector>
              <vector>10.907807537943853 2.389478820708124 </vector>
              <vector>12.326025985657385 2.511712960736546 </vector>
              <vector>12.355702780762693 2.514117720118482 </vector>
              <vector>13.28113893285791 2.5863449033872596 </vector>
              <vector>12.202196211749008 2.501615952894507 </vector>
              <vector>17.032628086109042 2.8351308037377505 </vector>
              <vector>15.563882528078185 2.7449530074247273 </vector>
              <vector>12.43812375353111 2.5207662522648673 </vector>
              <vector>15.236264853670379 2.7236784318776057 </vector>
              <vector>12.2490479541242 2.5054482159398557 </vector>
              <vector>15.897140639537206 2.766139259062744 </vector>
              <vector>11.192692196412995 2.4152610828786014 </vector>
              <vector>13.791249271295134 2.6240342802541745 </vector>
              <vector>17.941460578954946 2.887114267974123 </vector>
              <vector>14.175973967019319 2.651548557448745 </vector>
              <vector>12.158617766019322 2.498038199519412 </vector>
              <vector>13.28445879455106 2.5865948402977326 </vector>
              <vector>12.34852049827073 2.5135362581867953 </vector>
              <vector>14.135380175097405 2.648680886793583 </vector>
              <vector>16.71785585932224 2.8164773613545364 </vector>
              <vector>10.682508965457336 2.368607727801531 </vector>
              <vector>11.942614443909736 2.4801130491466554 </vector>
              <vector>15.285516758379423 2.7269057629740887 </vector>
              <vector>12.437912764879218 2.520749289059998 </vector>
              <vector>14.038703333182848 2.6418180391462553 </vector>
              <vector>15.848061940005087 2.7630472177685395 </vector>
              <vector>12.334142857102812 2.512371258884487 </vector>
              <vector>17.60307168686567 2.868073414478747 </vector>
              <vector>18.35659095994936 2.9099886903894605 </vector>
              <vector>13.097089682917138 2.5723900439161813 </vector>
              <vector>11.80567526392258 2.468580370419751 </vector>
              <vector>12.121113261077392 2.4949488296471265 </vector>
              <vector>10.701658284396727 2.3703987093098857 </vector>
              <vector>15.43948212913828 2.7369280031752035 </vector>
              <vector>12.371184655737881 2.5153699502698115 </vector>
              <vector>13.482809201251523 2.6014154814913284 </vector>
              <vector>19.08908840389184 2.9491168840512043 </vector>
              <vector>13.428895826936452 2.597408790247962 </vector>
              <vector>14.125544514736488 2.647984826005341 </vector>
              <vector>12.143965840698876 2.496832407795141 </vector>
              <vector>11.807226213719861 2.4687117350299816 </vector>
              <vector>13.833867112640736 2.6271197242800617 </vector>
              <vector>11.51156925979558 2.443352552258534 </vector>
              <vector>8.972295268374491 2.194141526100222 </vector>
              <vector>10.913420995726218 2.3899933158381788 </vector>
              <vector>12.330323600483133 2.512061561802106 </vector>
              <vector>12.35708696451428 2.5142297417694004 </vector>
              <vector>13.270578663279103 2.58554945427197 </vector>
              <vector>12.178412491095068 2.4996649164385842 </vector>
              <vector>17.01134993621451 2.83388076458831 </vector>
              <vector>15.552656873843375 2.7442314840845627 </vector>
              <vector>12.410851882467963 2.5185712417008537 </vector>
              <vector>15.23480589284569 2.723582671486516 </vector>
              <vector>12.231857494784078 2.5040438183613887 </vector>
              <vector>15.910716884491523 2.766992900070692 </vector>
              <vector>11.162895467253222 2.412595373772431 </vector>
              <vector>13.802772376603425 2.6248694688414087 </vector>
              <vector>17.955499463795547 2.8878964448236184 </vector>
              <vector>14.1689970294268 2.6510562699290787 </vector>
              <vector>12.147806070984442 2.4971485831924336 </vector>
              <vector>13.272222065838028 2.58567328465278 </vector>
              <vector>15.050297662079402 2.711397769210554 </vector>
              <vector>12.468377744748121 2.523195658586671 </vector>
              <vector>14.046444920047364 2.6423693331605 </vector>
              <vector>10.382436146667278 2.340115546411616 </vector>
              <vector>8.558544737286548 2.1469301683744293 </vector>
              <vector>14.957226496436734 2.7051945607354106 </vector>
              <vector>14.393373659815191 2.6667679381618608 </vector>
              <vector>13.071172780506798 2.5704092543302948 </vector>
              <vector>13.359417185244489 2.592221543298006 </vector>
              <vector>8.119474998537013 2.094265496730755 </vector>
              <vector>13.035111547638513 2.567646604896875 </vector>
              <vector>10.536176572129103 2.354814723234596 </vector>
              <vector>17.04469981666824 2.835839294209691 </vector>
              <vector>13.062612841538916 2.5697541682744287 </vector>
              <vector>11.798518903616491 2.467974006951076 </vector>
              <vector>9.027891290204716 2.200318817478794 </vector>
              <vector>13.031552835564524 2.5673735579090606 </vector>
              <vector>9.746380059328656 2.2768959401034783 </vector>
              <vector>14.040957029521161 2.6419785607703807 </vector>
              <vector>14.338357209050669 2.6629382685706644 </vector>
              <vector>13.285672511683801 2.586686199811135 </vector>
              <vector>8.85948861856115 2.1814890449558866 </vector>
              <vector>14.693018103529877 2.687372422012418 </vector>
              <vector>15.68607754971439 2.752773538659064 </vector>
              <vector>12.163279383106486 2.4984215262899894 </vector>
              <vector>10.333085054690718 2.33535088856297 </vector>
              <vector>14.425445830897743 2.6689937187378914 </vector>
              <vector>13.556197544068684 2.6068438260839426 </vector>
              <vector>12.416360996369031 2.5190150381123457 </vector>
              <vector>15.192142459716687 2.7207783507512135 </vector>
              <vector>13.622042998485734 2.6116892893613284 </vector>
              <vector>14.040148493058066 2.6419209749703723 </vector>
              <vector>15.883136447046608 2.7652579455764656 </vector>
              <vector>12.617864381281672 2.535113617854851 </vector>
              <vector>10.834407054069816 2.3827269084396123 </vector>
              <vector>10.386382752394914 2.3404955974674144 </vector>
              <vector>10.55678303967874 2.3567685954729645 </vector>
              <vector>11.411199051278864 2.4345952461071545 </vector>
              <vector>11.924484631648799 2.4785938183687044 </vector>
              <vector>13.650894544610592 2.61380505388739 </vector>
              <vector>9.333559612464184 2.2336164654057997 </vector>
              <vector>11.315733444859893 2.4261940975644896 </vector>
              <vector>10.374594433293074 2.3393599745857654 </vector>
              <vector>11.602806431030446 2.4512470025605997 </vector>
              <vector>15.037068555878376 2.7105183896757885 </vector>
              <vector>12.456768994800337 2.522264169523961 </vector>
              <vector>14.058384341979378 2.643218968113905 </vector>
              <vector>10.38404753372399 2.3402707375440914 </vector>
              <vector>8.551140535598064 2.1460646700285984 </vector>
              <vector>15.031978373631425 2.7101798234214267 </vector>
              <vector>14.359553797969935 2.6644154905725483 </vector>
              <vector>13.043719062466616 2.568306720012415 </vector>
              <vector>13.353403009608055 2.591771259449713 </vector>
              <vector>8.138912562921547 2.0966565793115928 </vector>
              <vector>13.016608158251225 2.566226092722814 </vector>
              <vector>10.542457915567093 2.355410714747005 </vector>
              <vector>17.027690878584842 2.834840894088701 </vector>
              <vector>13.033978174495909 2.5675596534033325 </vector>
              <vector>11.801733662865823 2.4682464412616967 </vector>
              <vector>8.993819638359424 2.1965376345961203 </vector>
              <vector>13.019410839834162 2.5664413853598314 </vector>
              <vector>9.748019575778493 2.2770641439450316 </vector>
              <vector>14.044737795789542 2.6422477915168323 </vector>
              <vector>14.343592504108331 2.6633033270947997 </vector>
              <vector>13.289725130550579 2.5869911900846767 </vector>
              <vector>8.850649448980258 2.1804908403929253 </vector>
              <vector>14.68046802252294 2.6865179043214127 </vector>
              <vector>15.70318567320108 2.7538636008920787 </vector>
              <vector>12.154323352834444 2.4976849380025476 </vector>
              <vector>10.31399575863269 2.3335017844043944 </vector>
              <vector>14.390615834069598 2.6665763159578146 </vector>
              <vector>13.55513278304797 2.606765278774872 </vector>
              <vector>12.441166420749374 2.521010846641324 </vector>
              <vector>15.157283027137717 2.718481144306633 </vector>
              <vector>13.631099310036134 2.6123538961638193 </vector>
              <vector>14.075313304307356 2.6444224334090856 </vector>
              <vector>15.878479068315716 2.764964674677697 </vector>
              <vector>12.621162162335217 2.5353749418062015 </vector>
              <vector>10.82634460532482 2.381982479137794 </vector>
              <vector>10.38393248784616 2.340259658384952 </vector>
              <vector>10.558552065245104 2.356936153843382 </vector>
              <vector>11.38521729138872 2.432315785094549 </vector>
              <vector>11.928934571439282 2.4789669254527844 </vector>
              <vector>13.658292437708841 2.6143468417688087 </vector>
              <vector>9.322991715504868 2.232483576705867 </vector>
              <vector>11.311022641993558 2.4257777053148613 </vector>
              <vector>10.36690673374787 2.3386186878452033 </vector>
              <vector>11.61966401688395 2.4526988367960985 </vector>
            </data>
            <namesvector>Centroid Size	Log Centroid Size</namesvector>
          </datamatrix>
          <datamatrix visiblename="leaves_and_replicas, Procrustes coordinates" matrixtype="2" iscoordinates="true" issymmetrycomponent="false" isasymmetrycomponent="false">
            <data>
              <vector>-0.033539325023663066 -0.4567867265476451 -0.050210841603357904 -0.3518318194981043 -0.039026650060231066 0.37851504834381056 -0.01980090554901669 0.35424162379311835 -0.005301961887087127 0.3534987069288186 -0.049129933198995016 0.28258775397948477 -0.055292100063040125 -0.26703407818315766 0.0814560764909033 -0.22010465584485178 0.06148753987295817 -0.07379760606113808 0.1590418948145083 0.10634277251791627 -0.04968379379297989 -0.10563101942825087 </vector>
              <vector>-0.05379344419226602 -0.4343018961713608 -0.023803883120082737 -0.34084794080114333 -0.04348698009292911 0.3757899305000149 -0.024591349267778714 0.3549064849050446 -0.01601057354322796 0.3554531957374863 -0.035308281358750276 0.3059565467045485 -0.022314726754690782 -0.30413771600418904 0.052254152306906464 -0.26574204514069993 0.05079123377721553 -0.0677656350479967 0.1489096979075435 0.09407856567449979 -0.03264584566193936 -0.0733894903562031 </vector>
              <vector>-0.015493288988931231 -0.4448507118231176 -0.03249368037402633 -0.3153732235645097 -0.04310035707755751 0.3945650261928079 -0.021298556681295742 0.3712299519082853 -0.009927838645868487 0.36989179382581294 -0.04984908357475347 0.29954651967088214 -0.037832416822419807 -0.26610568505952875 0.058564571577565484 -0.21870997734738964 0.03456891028873445 -0.11120022034323035 0.1632132251452825 0.0465934908566205 -0.04635148484673056 -0.125586964316633 </vector>
              <vector>-0.04492340448353359 -0.44585520095829656 -0.04093026811257917 -0.36184720349332217 -0.0441817591451893 0.3727148299618968 -0.020321215769455152 0.35245587885718405 7.905427079049937E-4 0.3483709082422376 -0.041244722672922375 0.2676003850772844 -0.045665141883465606 -0.3020180854618309 0.04942278396429121 -0.2571229708977793 0.08097278266377397 -0.03161867909178715 0.15075484715863094 0.13470035966053331 -0.04467444442745708 -0.0773802218961198 </vector>
              <vector>-0.07598832846721883 -0.4396351479832508 -0.05088877449592205 -0.3335256463074954 -0.06392958255368142 0.3690902460408069 -0.03168282404309285 0.35233199500467627 -0.019386849002358746 0.3569555391765177 -0.04258312272387116 0.2777636951577488 -0.04390149117998662 -0.2887641946647684 0.08099719962125052 -0.23059103337619585 0.0689920154366211 -0.08287658925845624 0.20445321399132713 0.11358231669654702 -0.02608145658306659 -0.09433118048613054 </vector>
              <vector>-0.04037390494421243 -0.4478364936587352 -0.03271404610479139 -0.3326911932546377 -0.04391971276764842 0.3705697025965366 -0.02191087164622935 0.3516051514514257 -0.0027978188976920627 0.3601285470433358 -0.04078131982394856 0.2721681671750138 -0.03318375462900568 -0.29787877676949415 0.05006232389758021 -0.2724265916440712 0.036113671871959636 -0.06341565618971233 0.1733931282883549 0.13239906159192663 -0.04388769524436685 -0.07262191834158783 </vector>
              <vector>-0.022717644320575034 -0.4615035792340771 -0.04216524945096519 -0.3614512978522358 -0.04315000270388292 0.37681262442083985 -0.010293365130837128 0.3453181329048744 0.009090482916417937 0.34597471959780995 -0.06177823873393492 0.2389397140084932 -0.04720407575314248 -0.31336253061551106 0.027479035487495578 -0.27082772907075203 0.07841206675206892 0.005222264525942706 0.17421039856519696 0.13153732601462234 -0.06188340762784228 -0.036659644700005205 </vector>
              <vector>-0.03925942478829994 -0.4752507278065768 -0.045963668988606037 -0.38658206786576665 -0.03700970570254896 0.3470936233398227 -0.016866955763849466 0.32550655963881925 -3.343697955427525E-4 0.32414591963818185 -0.03386175826673153 0.2720741438004332 -0.04967120450330308 -0.3340164598652016 0.029752745832770693 -0.29818847516092845 0.09020738978754365 0.061083269159470974 0.1536211478301178 0.1703924310376219 -0.050614195641550064 -0.006258215915875348 </vector>
              <vector>-0.03911593625303986 -0.4359352077746114 -0.04016272703689606 -0.340729055070221 -0.04390321497042995 0.4053334380963711 -0.02021674069058041 0.34764746975755856 8.445617140841126E-4 0.3506740726012376 -0.05799260099207878 0.24413452695039017 -0.03876241301130019 -0.30956708688650847 0.051965705355526956 -0.2848622428992946 0.06858882255744493 -0.01771962580620881 0.16167778232778343 0.10882658754583692 -0.04292323900051489 -0.06780287651455046 </vector>
              <vector>-0.0550070933672743 -0.46528931671790413 -0.05063402954828417 -0.3811417486016658 -0.0572797850944374 0.38769659833496434 -0.02535761194508326 0.3461605714181219 0.001647843008761932 0.35172864020270156 -0.04617024801717309 0.253556892882955 -0.05159510396173127 -0.25247026466762446 0.09291952586941835 -0.19604644960663747 0.058239530537324335 -0.060859486596206123 0.18235099266849553 0.10040460610824009 -0.04911402015001686 -0.08374004275694646 </vector>
              <vector>-0.029272017562008455 -0.4820082048766381 -0.03775267711780433 -0.35821788129454607 -0.04683703589994606 0.39443533307916456 -0.005454064268355573 0.337511264063481 0.01309932918472862 0.34028189947191523 -0.04774662660829677 0.24831408646785352 -0.03757347287823475 -0.299025353641951 0.043865267704341314 -0.2485603299229573 0.040756564104402065 -0.019148561969221017 0.15074981829865006 0.13249933723188792 -0.04383508495747603 -0.04608158860898863 </vector>
              <vector>-0.04624352018323663 -0.49616382375956863 -0.04482407630007716 -0.3848113665165363 -0.05379450675183329 0.4009321898530191 -0.006695422185050477 0.3267922409002872 0.045677303598236955 0.32995871633464735 -0.0558091377434613 0.18488442975595823 -0.04808777734041966 -0.3090553848424377 0.052466338562103546 -0.2567513206804823 0.06410954071861509 0.04381635279055604 0.1480600264680315 0.18595682831797752 -0.05485876884290758 -0.02555886215342074 </vector>
              <vector>-0.047028625818601275 -0.4151954707909646 -0.03600388958231537 -0.3462489064264527 -0.0546678329426884 0.3867883008114684 -0.024833400377593087 0.3547543469166772 -0.00985860893264838 0.35700343548868685 -0.04495419680311529 0.2729893407504979 -0.034743762475645146 -0.3082579647611483 0.03917524630236046 -0.2703782184303324 0.07804804463380885 -0.04040531724751635 0.17857951500043195 0.10063113788604733 -0.043712489003993826 -0.09168068419696347 </vector>
              <vector>-0.06345802077856252 -0.4315840399836809 -0.04738937530642418 -0.3537078919782517 -0.06530544556992107 0.39006824276267665 -0.03075881907566784 0.3411609055567605 -0.004423116853830458 0.35111795707884963 -0.04736692242101479 0.22142899998202 -0.0447417706285204 -0.3145711821014113 0.029843389960241964 -0.27433527868843466 0.09441130069380228 -0.009397997643985427 0.21336362475866238 0.1428886365483765 -0.03417484477876596 -0.06306835153291937 </vector>
              <vector>-0.04767174487185053 -0.4463628787449034 -0.05012061317979532 -0.30931818430360764 -0.06449290461711933 0.40588974621580226 -0.03421196410118224 0.3730324703330254 -0.01558011460553856 0.3781936252627404 -0.05722068756549545 0.2924893013269039 -0.04772819740433362 -0.2221134140553452 0.14277733146541366 -0.18734144491180374 0.041716226920698554 -0.14498236922625324 0.18214151581693883 -0.005419280060400202 -0.049608847857737205 -0.1340675718361575 </vector>
              <vector>-0.04488920708269945 -0.45937000527451005 -0.04016874797661426 -0.33124129428711535 -0.05480849504600251 0.40055470319988673 -0.022633173324708638 0.36499765235422577 -0.0018159673084078359 0.3622397275524503 -0.05253601242990525 0.28851741962994926 -0.034076233984780345 -0.2562742258636044 0.09663911012552652 -0.22182348164386506 0.05922626024656159 -0.07693205403100219 0.1368223568144968 0.033336660500488294 -0.04175989003346786 -0.10400510213690452 </vector>
              <vector>-0.03944965208736738 -0.4566366819427126 -0.03485858549302928 -0.34663928701165325 -0.04592494000887662 0.41688321158623065 -0.016174729503901975 0.3520935154390453 -0.006272506810080609 0.3528331039198831 -0.05761742155750828 0.2447671499581962 -0.0421797232135376 -0.27535474036334656 0.07447630673818653 -0.22323281052028884 0.05493681775448527 -0.05494923315536856 0.16971550084727713 0.07192357789804661 -0.056651066665646836 -0.0816878058080319 </vector>
              <vector>-0.03634599820900871 -0.4515588733355417 -0.03668169088185516 -0.37604870745577407 -0.03386440377583906 0.3795246627200282 -0.012567582517478502 0.347714926953625 -0.002784072268415174 0.3497805819048685 -0.03916505110307317 0.2624182092520206 -0.04588465238383118 -0.30932447849992545 0.05581995687954451 -0.23576712632910105 0.06475068169860185 -0.011272329722324243 0.1444401383879279 0.12137698243358876 -0.05771732582657284 -0.07684384792146694 </vector>
              <vector>-0.04718041963320187 -0.4835611825788919 -0.043920939020285134 -0.3209714855049916 -0.05821720253549722 0.39725971633768176 -0.027384115438456067 0.35792196055344355 -0.0020506282818386116 0.3640349934421876 -0.05622673445811055 0.22253257322104114 -0.04753077238125372 -0.25669900482446883 0.06173157701905812 -0.20479392155488393 0.06547754959454688 -0.06275600091774013 0.2117464043680974 0.08923764690710993 -0.05644471923306042 -0.10220529508048587 </vector>
              <vector>-0.053383493873640525 -0.4797305859413884 -0.03182723466496809 -0.3373638187636551 -0.04906698151567877 0.3845647694275813 -0.015092021837616335 0.3546920389517747 0.009530276988536864 0.3586228828134936 -0.05414894487038497 0.23305056369154822 -0.039143643502196894 -0.2867028403653139 0.07163573867828432 -0.2110525206557588 0.04560583340124484 -0.048074759749079626 0.17900246245178114 0.11709711074053965 -0.06311199125536064 -0.08510284014974119 </vector>
              <vector>-0.010444761144351935 -0.4594596511351465 -0.030756865775310005 -0.35492665321160205 -0.03451118662564002 0.3925182523882046 -0.012081753302282465 0.3568972660450089 0.006837541963752146 0.3523360533791872 -0.05584497814318234 0.2719862313049468 -0.04059804881708188 -0.2715243083405424 0.050259941301801045 -0.23758527593394413 0.023650258423294095 -0.06120328122657241 0.15916622585176532 0.09473583185235965 -0.05567637373276198 -0.08377446512189783 </vector>
              <vector>-0.0234822490357477 -0.45720326599931893 -0.0399524755982863 -0.32282746195161605 -0.04610632453050502 0.40394155451056457 -0.026080463168497187 0.3712557902234583 -0.01567507720766064 0.36834629825275267 -0.05100620531198169 0.30448848870198253 -0.040440966958731096 -0.24278392622872985 0.10055664980169933 -0.20413922996407152 0.021817936852978816 -0.10858453563201186 0.15590855196697742 0.0022790455371352078 -0.035539376810245604 -0.11477275745014516 </vector>
              <vector>-0.02171357118453734 -0.4337100693820815 -0.03614889188459752 -0.3484206538892991 -0.04075501787951065 0.3705026735620527 -0.0261224602550457 0.3463939984148368 -0.018984422187236852 0.3463760245730099 -0.0461635318323224 0.31515141198307267 -0.043964632709000855 -0.2956469292213771 0.04377819750386921 -0.24738969051244006 0.055235647521749934 -0.05651723502368789 0.19890088928700733 0.08517933160020116 -0.06406220638037517 -0.08191886210428861 </vector>
              <vector>-0.04631070348277128 -0.40425263913069703 -0.042717594980263444 -0.3316950881901053 -0.07074942879483648 0.40462148550851895 -0.036541345558354026 0.3703428481522856 -0.01490076094319727 0.3723196045462981 -0.05625126916173834 0.29034693292898534 -0.0407171348328743 -0.27539977231736246 0.07528483643978975 -0.2182527239591543 0.07344011078930472 -0.09687968368902052 0.1957637090162536 0.010498404749867275 -0.03630041849131299 -0.1216493685996144 </vector>
              <vector>-0.0413529609851167 -0.47089507493905874 -0.044858996824512325 -0.3643709566027579 -0.042753405712535934 0.36606998593472356 -0.00924355875387767 0.33987254874244527 0.0061632435110639 0.34230007185561423 -0.05049446457301335 0.26274599743156823 -0.04863586603409814 -0.304463093669979 0.059215239776766834 -0.24326056862964474 0.06108367933804515 -0.01565156721153715 0.16281426513039565 0.1479369966390318 -0.05193717487311632 -0.06028433955040451 </vector>
              <vector>-0.032248876955988895 -0.46814525706862686 -0.03266237695111661 -0.37122577471924517 -0.039211335515640926 0.37472304972823756 -0.01573006194664423 0.355123547076898 -0.0038591158068104893 0.35357386049160344 -0.03338574677828802 0.30326983694316406 -0.036007226782530974 -0.27468838207518487 0.05734997377426977 -0.2005265948077843 0.04169848143942432 -0.07392760329856708 0.13389009954782916 0.08822964436444425 -0.03983381402450507 -0.08640632663493852 </vector>
              <vector>-0.059282153563420203 -0.4944192885058604 -0.05905777667039841 -0.2933853164140685 -0.08885702827019765 0.4267835262456678 -0.0239642965531603 0.3601352699267543 0.021471542217328516 0.38054276401598525 -0.0629297264267894 0.2053997402228838 -0.04885113904598043 -0.21568251261883742 0.12162882472914754 -0.1710517262836419 0.056127355190683834 -0.1374163758426976 0.19130555121670764 0.06466588274970578 -0.04759115282392405 -0.12557196349589275 </vector>
              <vector>-0.05689184469154517 -0.45161835925000404 -0.0567990730982234 -0.3036752708346173 -0.06549764157467279 0.38496002622905784 -0.038031319164212575 0.3673436335204574 -0.014563994108552244 0.3662298432013997 -0.05938833326479516 0.29484725165485903 -0.05651641687522305 -0.2392288019706364 0.1381830491213173 -0.1714089985212127 0.04382825947837674 -0.13872518505918038 0.2212539869605109 0.03604005318053731 -0.05557667278298085 -0.14476419215066083 </vector>
              <vector>-0.04556334502982976 -0.43492857347500985 -0.038469375456124895 -0.3460168672411764 -0.05402064180567751 0.373891187995801 -0.03214340464941351 0.3508102946692538 -0.020744876776320413 0.35792263377350403 -0.04291204936630785 0.2937273771025539 -0.03896449904765293 -0.29141430310125066 0.05889481890931144 -0.24847133487102022 0.053494106364730794 -0.04433173130479096 0.20230686680914628 0.06844034316958313 -0.041877599951861105 -0.07962902671744808 </vector>
              <vector>-0.04475264197815311 -0.45275812575319974 -0.043480585956094 -0.355738044872514 -0.06425118944960065 0.38980686581927415 -0.02577061713431433 0.35956138794060133 -6.551104486026147E-4 0.3743019405680009 -0.04541289556932651 0.2563203180413648 -0.03807480293302864 -0.2488394804842168 0.07121057448499069 -0.22199485903254285 0.03909421854326922 -0.09099266470665758 0.17938602611985277 0.07469506767377858 -0.027292975678993144 -0.08436240519388821 </vector>
              <vector>-0.03969212758434763 -0.4142585687646899 -0.04143433954383286 -0.3178771893986601 -0.06764282213951985 0.39620903274250324 -0.03465082004031166 0.37441063389052015 -0.015329872206311337 0.3792558308208458 -0.04691051925627409 0.2536603510860759 -0.04009930707870545 -0.270307070883303 0.040348152457529124 -0.2316167140735232 0.05866302097520764 -0.09719763185584496 0.22620106918049457 0.06748550925545636 -0.03945243476392852 -0.1397641828193805 </vector>
              <vector>-0.030802823362036272 -0.42465733905071645 -0.04490577570885413 -0.3267260418014548 -0.06398631739328811 0.4201259863268384 -0.023015111611272267 0.3761410375125764 0.01343700867161668 0.38219373083802216 -0.06410872330686944 0.19327972948360528 -0.045411772508984816 -0.2656831553198817 0.0421355969841211 -0.21924568156975732 0.04752495052373085 -0.10191504565678892 0.21250442655351834 0.10504177233947153 -0.043371458841682316 -0.13855499310191538 </vector>
              <vector>-0.010965753424058807 -0.42844374601670626 -0.017426471197186214 -0.32746422581936224 -0.03267839600011089 0.3853329282881935 -0.01820512100566931 0.3668090405779971 -0.008395049886444274 0.36694195275514047 -0.03706134554404921 0.3312286235445874 -0.0209150148965007 -0.2886669251954147 0.030917039565412793 -0.24068062385394567 -0.0011283635642695526 -0.14406665479047792 0.1379154007452827 0.08177892483495028 -0.022056924792406948 -0.10276929432496114 </vector>
              <vector>-0.0061645909722435515 -0.4545820406772375 -0.027615984162619008 -0.3261466403288705 -0.03871318584750456 0.4055070578676844 -0.017722871314552392 0.36942959624647853 3.7379322142663276E-4 0.36628305488654633 -0.049768393799191346 0.2784549581598361 -0.03373626571574477 -0.26538543503409534 0.04917218391439898 -0.22074152102820632 0.0015911647301992294 -0.13273628651091948 0.15733018336305932 0.07018434045668412 -0.034746033417229434 -0.09026708403790067 </vector>
              <vector>-0.02561761154967864 -0.4813401176340148 -0.038718961066523075 -0.3426449020512743 -0.04234972573715658 0.3903659606531904 -0.015125465974058666 0.3458793070756032 -1.588397186308519E-5 0.35265744500184665 -0.039362457144466914 0.27127655753497215 -0.04398545234373902 -0.2926103045220183 0.05217155598581636 -0.22058668108405283 0.060170549186023284 -0.019330053150238505 0.1463203074373861 0.0853528678862298 -0.053486854821740155 -0.08902007971024536 </vector>
              <vector>-0.04624137989885814 -0.442731032982209 -0.051717998136161555 -0.31993621782437215 -0.0488993765334907 0.38443934421950154 -0.02644311083323334 0.3563091123116358 -0.01372333085560406 0.35953109893486396 -0.05953380682464718 0.3004986813286073 -0.055697679101033334 -0.27620719149179696 0.11458272002289775 -0.2033042348836648 0.07199938574164295 -0.08216598100429255 0.18064388317290345 0.053365759318827775 -0.06496930675441558 -0.12979933792710024 </vector>
              <vector>-0.043129512458966505 -0.45690270594864757 -0.05861229066456002 -0.3249525335005913 -0.06910740924862223 0.4195093449455845 -0.027751569135527825 0.3691400673216678 -0.008799563798988379 0.37323130077416794 -0.06201694430461427 0.2640140198491299 -0.05443695387456993 -0.21959841586218895 0.13601761044705665 -0.16850286138311202 0.050246730918516544 -0.12652976212849817 0.18531326598066555 9.974165015031984E-4 -0.04772336386038835 -0.13040587056901642 </vector>
              <vector>-0.03639852409201272 -0.47137339181337534 -0.04063474224965453 -0.33072107893727365 -0.044276894258986677 0.3855321617054494 -0.026049750938972868 0.3681228099494291 -0.012496747778310363 0.36586942032586905 -0.04911300104857021 0.3223785723158441 -0.03988509596467736 -0.23394772425483348 0.11350959593100526 -0.17295025230178337 0.027652245269034828 -0.1353438475455805 0.149736193786866 0.02107651941976067 -0.042043278655720676 -0.11864318886350626 </vector>
              <vector>-0.07425193589945706 -0.43540663322914386 -0.04379172798203831 -0.30536129374518356 -0.06182689061917755 0.4059318838875854 -0.031969892095574194 0.374226683496098 -0.013875697491160514 0.3865884703520098 -0.060831642651346246 0.27830020885600976 -0.03827567941206584 -0.2395492778589061 0.1483108521711453 -0.1745165999089631 0.03148680591303343 -0.15766733970116498 0.18112934611217718 0.021666555793395766 -0.036103538045535635 -0.1542126579417369 </vector>
              <vector>-0.02611077491142156 -0.4703485470356788 -0.04280192748734111 -0.35135377661963935 -0.029975485121924092 0.38665022990989195 -0.009158785789063402 0.34346539018436084 0.01683701305003384 0.3427183445944509 -0.051255760383755275 0.2675187118952191 -0.048893393746219226 -0.3032917260450754 0.1024485101231495 -0.20680282911735473 0.014579584493671596 -0.06020407879478557 0.1489826033739967 0.13179523832088097 -0.07465158360112552 -0.08014695729227002 </vector>
              <vector>-0.0175937005825981 -0.4159974571291126 -0.034750033185436006 -0.32943264127183636 -0.0412975550842684 0.38048136715451475 -0.030847784350159745 0.3600731847478511 -0.025853358691388845 0.3603030619027878 -0.042035562613909075 0.3419144641997225 -0.03669757350113895 -0.2961889669682705 0.06076550359816577 -0.24975797160108584 0.03490774647076881 -0.08849666928190282 0.17154137948896586 0.03235263788806104 -0.03813906154899868 -0.0952510096407289 </vector>
              <vector>-0.006034000880100416 -0.45554830069649077 -0.019619587364388957 -0.3358432765010662 -0.036923369259898316 0.38276432617511985 -0.024933732715232693 0.35980310063502463 -0.01279883871738471 0.36064756703074835 -0.037977809129023814 0.3237674066065681 -0.02896432351539409 -0.2826272786670958 0.04380695045638655 -0.24098886586515772 0.02148800921489277 -0.07329182559688552 0.15358396064142665 0.029441488213069952 -0.051627258731283335 -0.06812434133383459 </vector>
              <vector>-0.07531877157852229 -0.48605866753461485 -0.06031498131731175 -0.3382885064124169 -0.05797425613591804 0.39075327247337244 -0.028709599850536435 0.35303218940517056 -0.0016696919272000202 0.3657634006720963 -0.05667414704079166 0.2559533828663759 -0.058454883370621456 -0.25106230953143355 0.1465256317068171 -0.13310102447566985 0.07025699804640811 -0.0972959393561546 0.17675810091129274 0.0627837599738787 -0.05442439944361601 -0.12247955808060607 </vector>
              <vector>-0.06701465558895865 -0.4862460856987873 -0.06703111063166518 -0.3377695677860682 -0.05531022465131605 0.3727640485710236 -0.031190810527220152 0.34918881473415503 -0.013972461012472886 0.36025834403397805 -0.05391794033495568 0.26472979523150597 -0.06490135531350284 -0.2577361259111189 0.13138926797176045 -0.17466264551718916 0.08637716811451616 -0.04868606190924024 0.1910243137284189 0.06538545688721734 -0.055452191754604425 -0.10722597263547705 </vector>
              <vector>-0.03265015009485809 -0.456636141708204 -0.04986618715373742 -0.3540730353556323 -0.03943206015645768 0.37857379796893825 -0.019612622861919195 0.3529886529983901 -0.003783712613198623 0.35359970285931125 -0.0488919663176018 0.28365354272566445 -0.05620515412001195 -0.2661327600323276 0.0814782976072487 -0.22017355000353134 0.061704392101848506 -0.07434988046322237 0.15704818385025593 0.10715061956295573 -0.049789020241567665 -0.10460094855234119 </vector>
              <vector>-0.053648977821953645 -0.4320738499491135 -0.024174100678033324 -0.342499557799696 -0.04314606853270705 0.3773583270560659 -0.024195413907947032 0.3547562614574786 -0.015604151622651928 0.3547097020588079 -0.036583876242561736 0.304649990147675 -0.02217589017889516 -0.30467141374675694 0.05401523767826453 -0.26745326514361006 0.04940865441870052 -0.06848406055086105 0.14886101308090788 0.09478252149436783 -0.0327564261931225 -0.0710746550243565 </vector>
              <vector>-0.015946427391965418 -0.4432377333617151 -0.03243270007732606 -0.3173710435692856 -0.043832471996541535 0.39465071290984793 -0.019425633799149477 0.3705045801430672 -0.010164200919835761 0.370579940720333 -0.0504514215618316 0.3001808739282909 -0.03752182223358805 -0.26508751394901064 0.058769480431264245 -0.21806840993506135 0.03529702444997567 -0.11365649904125272 0.16238628698960875 0.04771488282462447 -0.04667811389060923 -0.12620979066983706 </vector>
              <vector>-0.04465234568382361 -0.4441839345073941 -0.0423410801475037 -0.3604287546964509 -0.04327327330319749 0.37221152921159695 -0.02105821303036353 0.35269719493043844 1.9975382360000633E-5 0.3486459186415488 -0.04189521171400828 0.26875768309645076 -0.04540605008650698 -0.30296804721170306 0.05029571186083363 -0.25877335164060566 0.08229726404262361 -0.03359586272173143 0.1508089413198629 0.13480801660211159 -0.04479571864027708 -0.07717039170426229 </vector>
              <vector>-0.07467932508124595 -0.4405201931039729 -0.050870188210314714 -0.33511812802637486 -0.06367984743400694 0.36747514120024866 -0.029976678568282573 0.35275708130476086 -0.019776810141009588 0.3581374007339821 -0.042429489758426975 0.27684444291995963 -0.04444005931992351 -0.2875234836194601 0.08048325473689803 -0.23093532666367367 0.06876799860365446 -0.08038675786640793 0.20370902130215376 0.11378681969941012 -0.027107876129496104 -0.09451699657847201 </vector>
              <vector>-0.04109666634977984 -0.4474825584462739 -0.03334324943572649 -0.33119219952557627 -0.04473214525630425 0.3701609195934795 -0.02160151688109063 0.352259132164319 -0.0036006994591406107 0.3596931191028918 -0.04109869023683895 0.2717100950746824 -0.03443040983719789 -0.3007705345860852 0.050602003322160236 -0.2709788467330527 0.03728125408266294 -0.06408680168126586 0.17474378407964183 0.13228099777883268 -0.04272366402838649 -0.07159332274195006 </vector>
              <vector>-0.023010115775907912 -0.4609145954147448 -0.04089135521557887 -0.36237503273938937 -0.0436935257695746 0.37657473578427225 -0.011649328005636365 0.34373394051945294 0.009739750701313332 0.34634580387355146 -0.06120492504713545 0.2416744711449214 -0.0478154520572705 -0.31165754792930517 0.026782911595844422 -0.2707053500550473 0.0795739194971498 0.0047632710894029975 0.1747660884384012 0.13064289118862535 -0.06259796836160454 -0.038082587461740224 </vector>
              <vector>-0.03986716664674618 -0.47634746447971277 -0.04598921054769134 -0.3854929826263324 -0.037736274923678176 0.34684039696094043 -0.015867813030234167 0.3241250770257011 -0.0017071247831324534 0.3251041684032815 -0.032832114084710366 0.2719431688299394 -0.04969315218333325 -0.33418929056276436 0.029594701029987066 -0.298410421752742 0.09044903426814106 0.05955736764681174 0.1537484247452166 0.1716119612133245 -0.050099303843817694 -0.004741980658447265 </vector>
              <vector>-0.038587061025746314 -0.43418206744244514 -0.04025352430178542 -0.3454718638789679 -0.04351974200954054 0.405381817743083 -0.020398570083164282 0.3467274321994564 0.0016948310720960604 0.3497415479101415 -0.058084365450587726 0.2449465041524428 -0.03828682846764126 -0.31063763549998213 0.0502335794526092 -0.28220571355158525 0.06835614007395704 -0.017061867422467306 0.16236663020515849 0.10984640014611105 -0.04352108946535509 -0.06708455435578682 </vector>
              <vector>-0.056359904486906975 -0.46575766624735204 -0.04964034054611278 -0.3783607836504168 -0.05883855753346495 0.38769784089500764 -0.02486926997017589 0.34766073171231293 0.0018131966329315596 0.35048105314511263 -0.04554752791051348 0.2540843077618352 -0.05095060287477172 -0.25414398217995743 0.0924784740894414 -0.19683335696289395 0.0597096838822407 -0.0624547086993346 0.1810973485393551 0.10051047323110315 -0.04889249982202307 -0.08288390900541723 </vector>
              <vector>-0.02910078072864223 -0.4822140575691274 -0.03805712128970087 -0.3572353751352329 -0.0468724978684413 0.3943353452128138 -0.004948069999380956 0.3368213598491935 0.013142808384715389 0.3391392033925345 -0.048119801073625915 0.2513149465977912 -0.03696571811171224 -0.2989282992761423 0.044094506094990486 -0.24930099638165557 0.03997729594958281 -0.019923972309386695 0.15017543946959355 0.13295998281570834 -0.043326060827378346 -0.04696813719649702 </vector>
              <vector>-0.04524292986683404 -0.49507871219265825 -0.04528797217042657 -0.3851011785903275 -0.05546914117766282 0.4021327094226371 -0.004287982866662503 0.3258210674990081 0.04580452468741498 0.3299496545047768 -0.055476921299273424 0.18439792734077937 -0.048632583240514005 -0.31117796212121196 0.05186130973373468 -0.25564823917370905 0.06496886608407014 0.043386073223788645 0.1474355552651132 0.18691834508536176 -0.055672725148958865 -0.025599684998443836 </vector>
              <vector>-0.04649330469517227 -0.4160041142572241 -0.03540114146516288 -0.34576321826469875 -0.05443475759335679 0.3868505890680342 -0.023977066838565403 0.35413675911793424 -0.009016037259708315 0.35765535840084 -0.04488074873885235 0.2742928466100622 -0.034716362175896236 -0.3090603014571718 0.038596668869751945 -0.2693400525746283 0.07906592763311523 -0.03997121936708855 0.17530755827249744 0.10026522265394525 -0.04405073600865085 -0.0930618699300046 </vector>
              <vector>-0.06293100417921886 -0.4295867287529832 -0.04796654557373098 -0.3587522389419491 -0.06685388564997415 0.3918012727733493 -0.02968664301881222 0.34113732018260695 -0.0033751963846387007 0.3511096279428889 -0.04769519388059055 0.22096904378521628 -0.043621762561951466 -0.3127181989560673 0.02728392340554221 -0.2726299308872393 0.09579131442048947 -0.008427825936851353 0.21203553854364554 0.14137075960029544 -0.03298054512075978 -0.0642731008092678 </vector>
              <vector>-0.048429167525366246 -0.44411653371755305 -0.050141479705848306 -0.31066637348540654 -0.06579143788992903 0.4045193372077174 -0.03350807975762218 0.3716089382063801 -0.01621314852432435 0.3788557207611162 -0.05650829631010116 0.29326541621073715 -0.046963463510686664 -0.22355198939238746 0.14203169103082008 -0.1903860117827969 0.04052704538090018 -0.1418427445083308 0.18437366755975773 -0.0040796725539691825 -0.04937733074760083 -0.1336060869455066 </vector>
              <vector>-0.045010937239768053 -0.4580413834137009 -0.03938122420014209 -0.3297446488154564 -0.05561472531061541 0.40029321840715937 -0.021074268108303037 0.36480241669604824 -0.0041807400380825645 0.36180469606906296 -0.05273847890383759 0.2897673886956751 -0.03531891119429945 -0.25956670551715255 0.09613037777888025 -0.22121850399636034 0.05880773962928019 -0.07614968522389945 0.1398521777426927 0.031957905576257085 -0.041471010155806246 -0.10390469847763352 </vector>
              <vector>-0.040390165184564314 -0.4582945860593616 -0.034936525246481324 -0.34332921928217375 -0.04581936472847527 0.4175174044841266 -0.014856989790900294 0.35113541074548904 -0.007180203275802977 0.3534892161915487 -0.057274732480961175 0.24427498987396778 -0.04116751696600752 -0.2764122937187634 0.07593660632476287 -0.22193615460645724 0.05347427182332261 -0.05536077892046993 0.16972331455731401 0.07279247203723975 -0.05750869503220567 -0.08387646074514708 </vector>
              <vector>-0.03689855385102264 -0.44994243190422584 -0.037304190110532695 -0.375627690186117 -0.03241114206405561 0.3789188173151266 -0.011715433589835084 0.34841990227885894 -0.004632352165366658 0.35118959541682804 -0.04034725693426103 0.26155652225672027 -0.0445545946564717 -0.31149144287636255 0.05596423245724906 -0.23495246618312082 0.06471802054815946 -0.011978040124802022 0.14515016509833106 0.12103241950879409 -0.05796889473219419 -0.07712518550170024 </vector>
              <vector>-0.04654321343149622 -0.4831834979246885 -0.04387303612881145 -0.32337082075064827 -0.05882870530185388 0.39763283217165984 -0.025498667706238754 0.35685432048934107 -0.0013407773193912318 0.3636268059923226 -0.056976013634188 0.2225411339289504 -0.04737716698251808 -0.257083880065511 0.061542940345953916 -0.2045147278218654 0.06541559074071882 -0.062189621541666386 0.21085587077697585 0.09003643947179141 -0.05737682135915125 -0.10034898394968593 </vector>
              <vector>-0.054050248141582144 -0.47866888206229025 -0.03274653129914325 -0.3375481251054401 -0.04840939320199423 0.38448857264788067 -0.01567259239967663 0.3555930155450243 0.009378021543655413 0.3591021193174558 -0.0541705252441664 0.23250633169551296 -0.03833727506513517 -0.28606536001571153 0.0727735960057071 -0.2111255370052831 0.04603335670225592 -0.0485565227281506 0.1783605677426029 0.11734489976265243 -0.06315897664252294 -0.08707051205165063 </vector>
              <vector>-0.010949593050439884 -0.4601483143809989 -0.029997678923005124 -0.3542206460145551 -0.03552693538061685 0.3917646311624903 -0.01055590312862912 0.356063575700366 0.0071564444102303485 0.35402289376449847 -0.05627746856323904 0.2716920539210593 -0.03984283268271693 -0.27133019446065504 0.049260239313238946 -0.23734161219264902 0.022641240115629617 -0.06133940556918828 0.1596405607671249 0.09540607503432491 -0.05554807287757533 -0.08456905696469301 </vector>
              <vector>-0.02337547354189153 -0.4573596639732915 -0.03952870003653108 -0.3210780237377947 -0.04771935388969061 0.40356941645097655 -0.025217771345856344 0.37088274375081765 -0.015384752732483555 0.36858949436356103 -0.05123713110308066 0.30695016688318794 -0.0401767140511214 -0.2403522690180179 0.0997137890050874 -0.2055440594373954 0.02310253077913107 -0.11000888864419031 0.15594171097073872 0.0018673933051901724 -0.036118134054302656 -0.11751630994304316 </vector>
              <vector>-0.02120759170772852 -0.4346222160847539 -0.037758148555580455 -0.3465474004268767 -0.04085452086196723 0.3694798384129634 -0.02549916532647031 0.34606907228120204 -0.02044088652224759 0.346078164576233 -0.04619882088429754 0.316189701123271 -0.04355364978099756 -0.29658095312519434 0.044151208630053444 -0.24826150438071967 0.054768861641430994 -0.05602692609033043 0.2003786515052696 0.08504940076849778 -0.06378593813746393 -0.08082717705428973 </vector>
              <vector>-0.04616251844660398 -0.40410712583306113 -0.0425656609323933 -0.33577310371983116 -0.07153829012112077 0.4049006498991248 -0.03516749208719997 0.3712550113846912 -0.014241214253939184 0.3710854318701878 -0.0563901062565659 0.2897834230576198 -0.039025571684591906 -0.27301635546094594 0.07496572120182161 -0.21800304657709832 0.07176090300951316 -0.09792241344902486 0.19500715468774016 0.010891283343456359 -0.03664292511665932 -0.11909375451512033 </vector>
              <vector>-0.04155831770696468 -0.470335714078879 -0.04522336069715166 -0.36276979154194916 -0.04241615469349948 0.3666100021040224 -0.008289600371415006 0.33991630868072764 0.004666381169631711 0.34216933738737965 -0.05002816133172833 0.262837367911285 -0.04820297113506311 -0.30594491145305547 0.05873842393995228 -0.24359715152523448 0.06114165972914988 -0.01751341322899418 0.16232598904886794 0.1495244822780734 -0.051153887951780115 -0.060896516533374793 </vector>
              <vector>-0.031809520472222415 -0.46797516407406514 -0.03158661319604466 -0.3724546407351591 -0.04021868368644851 0.3755063322142229 -0.014525261853204074 0.35368611057009014 -0.00481901593550514 0.3543689126318127 -0.032864218715472536 0.30397610391138763 -0.03646587451413931 -0.27437704656102707 0.056170024529127525 -0.20008048839499265 0.04111720588560424 -0.07487274342673933 0.13397410638104293 0.08673657328897151 -0.03897214842273864 -0.08451394942450222 </vector>
              <vector>-0.057553268096222306 -0.4940403333303263 -0.058668567385808466 -0.2969101364692505 -0.0881082844745466 0.42681303781220914 -0.022271273519062558 0.36026639860334003 0.019365715470129635 0.380885532415001 -0.06198714116925656 0.20477007496910174 -0.0494004684530654 -0.21738508283712488 0.12011554513828027 -0.16792355351098973 0.05366154310962842 -0.135387338081069 0.1919754254922542 0.06269371908714498 -0.04712922611232836 -0.12378231865803806 </vector>
              <vector>-0.057002152044779555 -0.45206919918633925 -0.05609374337074307 -0.3073595819469085 -0.06501781006347507 0.3859815775470714 -0.036969007479972116 0.36601973110509356 -0.014250347102629709 0.3656752358306001 -0.05989168184418248 0.2945072821063986 -0.054778651850813716 -0.23995246778565366 0.13695461327151462 -0.17000394332737007 0.0427087523723963 -0.13656550025178257 0.2201297873617106 0.03547677314904253 -0.05578975924902586 -0.14170990724015217 </vector>
              <vector>-0.04771111841172411 -0.43580296164851534 -0.03844890378643047 -0.3435867656104683 -0.05496601786416825 0.3740181021617551 -0.03240663410468553 0.3509246329712714 -0.02172790922200088 0.3573812772934131 -0.041756575644085366 0.29449073650788193 -0.03773150751605546 -0.2924850963579058 0.05947769614740171 -0.2474497416333741 0.053196658321126855 -0.04677963633500944 0.20272058379550043 0.06869884615330656 -0.04064627171487929 -0.07940939350235583 </vector>
              <vector>-0.045209959279430625 -0.4538386592144086 -0.04289016569110464 -0.3521006014504034 -0.06431552063144962 0.39065299166229706 -0.026484312748517206 0.36113266852641296 -1.4550938037407365E-4 0.37371856117022195 -0.04556574045649348 0.2564979575105574 -0.03769340868343661 -0.248632670568477 0.070215786468162 -0.2217304180136364 0.04004768800673502 -0.0929335022175527 0.1784138284136034 0.07419935272014812 -0.026372686017694366 -0.08696568012515878 </vector>
              <vector>-0.03943928944017622 -0.41528059372441006 -0.0412603361688356 -0.31754781705738316 -0.06696274795970543 0.39454908593086824 -0.03260583036489077 0.3759234758797788 -0.01646898298385 0.3795659937314577 -0.04669078611597992 0.25318313418015653 -0.040624998778027416 -0.27119731211887826 0.038628708649331434 -0.22919824915877482 0.05995445896356294 -0.09787042101046284 0.22495943215561887 0.06969384366632558 -0.0394896279570475 -0.1418211403186785 </vector>
              <vector>-0.029811527449437186 -0.42425150924076055 -0.04588197928215793 -0.3262862206186475 -0.06398167765898821 0.42138232777788054 -0.02349483983512978 0.37513200016262027 0.015041762381946256 0.3820186892732462 -0.06358776740931853 0.19277748593370145 -0.04613047604294597 -0.2671872450226471 0.04297009974345868 -0.21995961070443262 0.04720035984277963 -0.10321015189253323 0.21040362042529484 0.10720328322259291 -0.0427275747155019 -0.13761904889101967 </vector>
              <vector>-0.011450189834034159 -0.4283449080612919 -0.017496788844197888 -0.3262496831383602 -0.03276690797665398 0.3855033859892839 -0.018751681769081145 0.36646918682391 -0.007943037960337268 0.36759589588234204 -0.03761108207212633 0.33131290155887444 -0.02002940976966001 -0.2888769630656344 0.030369831308367096 -0.24079338981707457 -7.96369855734898E-4 -0.1450524939187921 0.13826989136594606 0.08166738207476258 -0.021794254592487582 -0.1032313143280197 </vector>
              <vector>-0.008171979451406367 -0.4537088563317629 -0.027029352703852132 -0.3257496418984002 -0.03815542560928937 0.4052123199478984 -0.01767311641403816 0.3696721291950385 -1.0545253333516902E-4 0.3659908719607445 -0.05021006666201863 0.27916505535099545 -0.03319478387538631 -0.2671297538567039 0.04970271542263825 -0.21969035534830855 9.317109685236654E-4 -0.13061230805414864 0.15769838197611188 0.0703917949797249 -0.033792631117946885 -0.09354125594507869 </vector>
              <vector>-0.024517454978342776 -0.48250562704678773 -0.03822893832454509 -0.3380551155468 -0.04148168006987988 0.3917941065583016 -0.014219973194652891 0.34787558096154 -0.0011257861083781293 0.3519472992584368 -0.039242262565983274 0.2704054569829811 -0.0441790860215833 -0.2926680541687811 0.051541233260437296 -0.22189797833420966 0.0589894087400888 -0.020203238907089405 0.14538673842487765 0.08533994559910625 -0.05292219916203932 -0.09203237535669787 </vector>
              <vector>-0.046461892330084846 -0.44228988299780236 -0.05213430040092734 -0.32225038449835547 -0.047983970454226 0.38480257495818543 -0.026101609567654064 0.35671558259260916 -0.013989635573698034 0.35943267450285404 -0.059400181074152424 0.29928448770926946 -0.055194606533478664 -0.27527115159721766 0.11453740408657813 -0.2029811023107308 0.07197944784329996 -0.08237211298465688 0.1792262152278746 0.05489919090603099 -0.06447687122353143 -0.1299698762801856 </vector>
              <vector>-0.04324338767793164 -0.4574878681330228 -0.058496737172812854 -0.32327982913988457 -0.06976903515549113 0.42012934636241805 -0.027082419379986063 0.3689208317668562 -0.009457287040012724 0.3743674429798361 -0.06159764338225104 0.2616610575904891 -0.05485159797099268 -0.22189539659909693 0.13597836391542864 -0.16833084429142725 0.05151289712637481 -0.12755297623440323 0.1849290544038448 6.005155088603688E-4 -0.047922207666168816 -0.1271322798106241 </vector>
              <vector>-0.035886515532940005 -0.4718544315122616 -0.04081707667510798 -0.3323353714090903 -0.04355030886116054 0.38497424601979496 -0.02642467149663099 0.3680779880947353 -0.012864636007821251 0.36684608853783424 -0.048548178217067674 0.32187399742190487 -0.040264090030364734 -0.2324685348806688 0.11315901318798918 -0.17246148041692086 0.0274729415336336 -0.1346360493583326 0.14934445695110302 0.020817682008164834 -0.04162093485163242 -0.11883413450516057 </vector>
              <vector>-0.07491116200786978 -0.43313403255539984 -0.043616635225717494 -0.3073222894522194 -0.06173194605863654 0.40640537528451565 -0.031110285733351707 0.37382974503031974 -0.01593622875117196 0.38704345969034687 -0.06090276021200441 0.276981042185587 -0.037997278908026275 -0.24061243432023358 0.14837995730538917 -0.17558408076166288 0.03132763955191557 -0.15566131363739943 0.18291676324613307 0.020920431262178393 -0.036418063206659954 -0.15286590272603115 </vector>
              <vector>-0.02679986644253885 -0.4686358533275374 -0.041379585703926004 -0.3520407314402143 -0.02978934593050493 0.38708846734930585 -0.009639325000240052 0.3438795854166618 0.01759188021637841 0.34257535304839076 -0.05116661551380179 0.2680693174397694 -0.04859981895309804 -0.30469426682544776 0.10252449625828804 -0.2053855063989148 0.012435906144961421 -0.05896780369383089 0.14947316696216106 0.13107148939596808 -0.07465089203767859 -0.0829600509641508 </vector>
              <vector>-0.01772609070169162 -0.41501436435684186 -0.03426951877133983 -0.33082020295440895 -0.0413086999513606 0.38045020766439036 -0.030408896753080922 0.36006060243806426 -0.0263517985459819 0.36025988580867563 -0.0416176842209198 0.34237831796374885 -0.036688847797399345 -0.29667122885998165 0.06023183083768503 -0.24894862518621833 0.03495980797935533 -0.08730265116101979 0.1716229098970549 0.03196707621122678 -0.03844301197232242 -0.09635901756763476 </vector>
              <vector>-0.005296632143242331 -0.4551081923196006 -0.02032209093394456 -0.3371959250103983 -0.036868612379215286 0.3824267183495353 -0.026134740964638213 0.3599449510662738 -0.012803914839882012 0.3608417159769953 -0.03629468856670112 0.3240859535536791 -0.02904895792503531 -0.28270553888748023 0.04263280707483413 -0.24066124351456342 0.021886561190275013 -0.07393868750824932 0.15299817855473577 0.02972036421807188 -0.05074790906718613 -0.06741011592426133 </vector>
              <vector>-0.07542176646467752 -0.4859786209998777 -0.059589771147228625 -0.33680120352819576 -0.05782530496887533 0.39002704832010054 -0.02766795275385005 0.3535728952660017 -0.0020696347491404843 0.36581202315620115 -0.056993066185244086 0.2565879356636652 -0.05861538887881971 -0.25078878240488284 0.14624175295878264 -0.13471396614436862 0.06980342514191987 -0.09962701356348796 0.17615904563265425 0.064808223807491 -0.05402133858552049 -0.12289853957264614 </vector>
              <vector>-0.06793773481898058 -0.48567371085190447 -0.06650695271334901 -0.3389565842790307 -0.05468522178851345 0.37342686074435294 -0.031817853442251035 0.3478886419199388 -0.01396157053428753 0.36086273748655184 -0.05341120143084216 0.2659378303946155 -0.06367176300294411 -0.25757788069269033 0.13162014355018914 -0.17528495925000792 0.08605514247500784 -0.048529389786517975 0.18900858922582026 0.0648673496952308 -0.054691577519848246 -0.10696089538053796 </vector>
              <vector>-0.04234900822203638 -0.4692556828721345 -0.036879505630992904 -0.3528589589200067 -0.040589001513781774 0.37296221307509103 -0.0147201771566151 0.3395417036953744 0.0011733612574526616 0.34169383654658425 -0.05163714402805023 0.25565017261480255 -0.04177961804616709 -0.29170616185293574 0.05746917604483997 -0.2582779601023239 0.04285423397837779 -0.02288327721971537 0.1885689552975941 0.1478724315605417 -0.062111271980621136 -0.06273831652527798 </vector>
              <vector>-0.016505185328217202 -0.47254074941408963 -0.03038448107383733 -0.33453923823825266 -0.0718095847524089 0.42714205272507255 -0.01106834012169336 0.3501932796036516 0.05051477259417407 0.37715925990959476 -0.07108369617449346 0.202081861343733 -0.042795627981556505 -0.27091054446362384 0.05325350536699693 -0.19585839868980923 0.027589568188715753 -0.07311902101642434 0.17818793577482636 0.08262862959381446 -0.06589886649250633 -0.09223713135366722 </vector>
              <vector>-0.04366803188697335 -0.44272744653820334 -0.041975436859972994 -0.32962075491422915 -0.04760913561264969 0.40171433467033596 -0.019746749112243705 0.3559183242821324 -0.005564201504510101 0.3590371989707703 -0.0590205576282457 0.2651661639076089 -0.04098147633152449 -0.2788185423442063 0.06953642815037404 -0.2215734709433435 0.04877990373323897 -0.08609556425402762 0.17989091551165368 0.09362431127740174 -0.039641658459146 -0.11662455411423972 </vector>
              <vector>-0.05616485645078221 -0.43872453286749946 -0.04521312239701557 -0.34263419786765004 -0.052326979458051634 0.40625630435345944 -0.022897553961309266 0.35257901142630443 -0.003625064843652678 0.36231386488638856 -0.058247296671608315 0.2601169899806581 -0.044083685665555566 -0.26499955394708763 0.08326016301011868 -0.21768511369565188 0.07683141336762758 -0.07258402477039616 0.1685312106741525 0.08598373795077047 -0.04606422760392462 -0.13062248544929558 </vector>
              <vector>-0.05813956201740334 -0.4890173625070559 -0.0640995632171265 -0.34041807157850884 -0.10573007074375995 0.4492267908623712 -0.011431254171667944 0.3586401077091569 0.047521277171841306 0.37731506163313483 -0.0813121039827348 0.13180327779268433 -0.07197603350889072 -0.21950614757815906 0.1308000313551992 -0.12781937338980107 0.07168266777246439 -0.10166098099146406 0.21590011041592735 0.07590918419787107 -0.07321549907384954 -0.11447248615023004 </vector>
              <vector>-0.07447272039521201 -0.44630932506117954 -0.06311486967094633 -0.31174951056437633 -0.07231243857704006 0.3975293977898289 -0.036100608516671635 0.3708911461007574 -0.017789516757767024 0.3788700743413338 -0.06296027132081534 0.2340040413312862 -0.056078761241848914 -0.24259001918074194 0.119627371074459 -0.21140612654484858 0.10428115316553441 -0.08333800557607257 0.2060555021666408 0.044323394050233354 -0.04713483992633254 -0.13022506668621983 </vector>
              <vector>-0.06952564691616689 -0.48844151091754395 -0.05462497448516129 -0.3210638370881538 -0.06473225106264897 0.38408581876706754 -0.0313101806461509 0.3623388568130025 -0.014447947836485215 0.3639526036179911 -0.05696297953909029 0.28281042429494985 -0.050759776074136655 -0.23299441525361403 0.12964123764671265 -0.13135272951894292 0.062080286901621075 -0.10550372699971143 0.2057402312768307 0.028218880118110082 -0.05509799926532435 -0.142050363833155 </vector>
              <vector>-0.06838193375899909 -0.4862736535077109 -0.06291397273314725 -0.3519956460143621 -0.06511927929414096 0.38848965981859007 -0.014895417495450966 0.3484359292460439 0.015515508597507185 0.36159663338402676 -0.07384362092426798 0.19742972011984405 -0.05913107556559956 -0.2635617108676974 0.11441988346460057 -0.1977847120961537 0.08649506211320229 -0.03271265955601368 0.19224040351002028 0.11294410724773558 -0.06438555791372441 -0.0765676677743034 </vector>
              <vector>-0.03947046298643398 -0.4183493683152103 -0.02821683547808329 -0.3160075712346072 -0.050669815711112856 0.3980213996480839 -0.03158706758963602 0.3720547809801136 -0.019003438193387512 0.38271885699803593 -0.048268880621264956 0.2986228110961078 -0.029062557717736363 -0.27042243834837226 0.06690762370982016 -0.22338874593589786 0.040284781536503896 -0.11778754638557251 0.17576928351725096 0.028200542490299935 -0.03668263046591833 -0.13366272099298093 </vector>
              <vector>-0.06088680293532963 -0.44571675346391626 -0.043114258883353865 -0.35433130875639546 -0.059500488675371783 0.3910346894897447 -0.02338697312877388 0.34759419247893125 0.0070920482515524465 0.35867921735957414 -0.05342239751685079 0.21924427606290614 -0.04564331997806368 -0.30791035920898946 0.07070470703177256 -0.24444469258854062 0.07751675240949521 -0.019790749409701824 0.1866304354987573 0.11858276827624113 -0.055989702073834344 -0.06294128023985432 </vector>
              <vector>-0.03691781918517985 -0.4375633896744884 -0.04162051593014075 -0.34369317741965055 -0.04768028323235976 0.423472422524092 -0.013106691866659166 0.33614539748923783 0.012305545556545167 0.3553739580111163 -0.06522821706269456 0.20922992448700845 -0.04381441566195866 -0.3044422573638918 0.042016990483363124 -0.2622099821044714 0.06699799686364255 -0.026325431752221424 0.1805201729316149 0.13982998552886788 -0.05347276289617293 -0.08981744972559921 </vector>
              <vector>-0.06775239968268904 -0.4362819418667672 -0.05375883531581733 -0.34073068695541203 -0.07845193445046536 0.4142520472569156 -0.02490955003164413 0.33473181797289653 0.01950117073640872 0.36490915720451583 -0.05288864940007065 0.16520605559713075 -0.05212909270699463 -0.29605843101085655 0.05797243586771516 -0.2640227974651647 0.07861845934500845 -0.026913103307233947 0.22321139079105484 0.17512573367022277 -0.04941299515250742 -0.09021785109624873 </vector>
              <vector>-0.04308437466116295 -0.4035583771324012 -0.03540372595284231 -0.30283351844092193 -0.061473792358271016 0.415053775417794 -0.0335197798802917 0.3795771892370025 -0.018245242005285628 0.38240974431812635 -0.06471242507915573 0.27287983916043485 -0.03358433393683304 -0.2634032635493386 0.054154258404686115 -0.23306385258052673 0.07251017942977658 -0.12851643062424542 0.1964593016475821 0.02757253429237681 -0.03310006560820265 -0.14611764009830033 </vector>
              <vector>-0.044405535523776275 -0.4396814918600603 -0.0476855247393541 -0.3173075523112068 -0.06232794511060344 0.42141394818250594 -0.031018048378462254 0.37477872806364176 -0.009385021326558333 0.3725578015732327 -0.06181622917153001 0.258227699717105 -0.05159863772692468 -0.2550801712609552 0.12438827116474072 -0.15571728604218113 0.035077622269096734 -0.1352910406903579 0.2017510178353901 0.010225497532853907 -0.05297996929201973 -0.13412613290457776 </vector>
              <vector>-0.03644567029735985 -0.4672682321836259 -0.03955528446854261 -0.3424214709335226 -0.040754982533146376 0.3614118710548593 -0.025257576228747254 0.34182964320723697 -0.01290932731386314 0.3455598600772649 -0.042394132748049124 0.296342462768471 -0.04132970530845027 -0.2988673795064613 0.038947941310030584 -0.25335348486967524 0.06422362818051922 -0.04443862585160112 0.17942616054787897 0.1167289586618684 -0.043951051140269384 -0.055523602424814 </vector>
              <vector>-0.04977804243447819 -0.44937699241685525 -0.05716627217817086 -0.3317588197861819 -0.0625443002191186 0.3955847350374097 -0.03678273195328051 0.3601590015512178 -0.016403067019885136 0.3763587587406334 -0.050622489084680096 0.2875314817923251 -0.055334269129090306 -0.23926972559856888 0.1376100662741714 -0.15397097810470486 0.04195410739705602 -0.1293506024020367 0.2034194468171391 0.015527819172050662 -0.05435244846966217 -0.13143467798528974 </vector>
              <vector>-0.03853652223626134 -0.49388271491965086 -0.03989134258413367 -0.3382213205129637 -0.054159455383312294 0.37163792798225725 -0.022084044252705867 0.3462644086160971 -0.007029851599798609 0.34377669689977725 -0.04596197340483321 0.27942607804898867 -0.046096012788409454 -0.25746509086249925 0.041973995483958616 -0.21134089735861353 0.05351985174971246 -0.07360558680397128 0.20259333978663954 0.11278936311862768 -0.044327984770855616 -0.07937886420804982 </vector>
              <vector>-0.013050381931751646 -0.451899928715119 -0.02568291972293593 -0.34692576677182213 -0.04709675611435261 0.4047071628890043 -0.005506155639176071 0.3575913048623352 0.021074252736211344 0.3638055235292413 -0.05599935918500192 0.2462839662544465 -0.03478593644638944 -0.2972602760974862 0.05188709877272399 -0.24400796226878024 0.02834673596784736 -0.046195512438084806 0.1442309552397607 0.08586573725410056 -0.06341753367693576 -0.07196424849783549 </vector>
              <vector>-0.05677309955544415 -0.44720803460243697 -0.0503400452524438 -0.3363131207448925 -0.06387689938943444 0.3952150669002543 -0.028877325414822144 0.3663753717871375 -0.008283570460794873 0.365397141769877 -0.04948718476575063 0.24650264766274096 -0.046124492554228215 -0.2605999288928753 0.0850445668418238 -0.2154368415005653 0.06777239589948497 -0.08613349085360285 0.1899670262191965 0.07832950727545487 -0.039021371567587365 -0.10612831880109252 </vector>
              <vector>-0.019268577140183873 -0.4465631620943217 -0.03263276410225853 -0.323326263192735 -0.049749375413058676 0.4226263676269472 -0.013136947714492496 0.3634281854367841 0.015265839234782332 0.36341216781832897 -0.06358575664185616 0.24806760871293368 -0.03728642076329958 -0.28054729382099347 0.07307943842903762 -0.21677612717541406 0.020077807434229406 -0.10984799026347913 0.16192630802097108 0.07404705417583898 -0.054689551343871115 -0.09452054722388828 </vector>
              <vector>-0.05422400881573174 -0.4180610865985272 -0.04302765679999541 -0.32554771426646656 -0.05763869342712257 0.38611775246598745 -0.038033426300736535 0.3753437376627562 -0.02847930423629013 0.3772792086027581 -0.044858479472257025 0.3309447009726415 -0.043692071181763256 -0.2480113811458965 0.1173957280244161 -0.17821880735423348 0.05280242922328257 -0.14629538282627452 0.17948769513183715 0.0029360776527944847 -0.03973221214563898 -0.15648710516553938 </vector>
              <vector>-0.06337757787020926 -0.4435732713788094 -0.06235725073268836 -0.332041079104277 -0.06568846334697677 0.40305642192430274 -0.030004349705542607 0.3605411009817773 -0.006811962012836915 0.36349784787616113 -0.07522577169209832 0.2788575037581504 -0.06607750955477774 -0.23883367118295773 0.1570678199104614 -0.14888788980036183 0.08377229485325137 -0.12259202224679522 0.19857414188412026 0.02471739999579594 -0.06987137173270129 -0.14474234082298834 </vector>
              <vector>-0.03839032776122577 -0.4980698892433359 -0.0565831123787977 -0.3372211156507599 -0.05811420807837342 0.39309747066731876 -0.027110239497871245 0.357469224110609 0.00938367433694746 0.373293377999843 -0.0618647985814404 0.21620613923754078 -0.05823105918634005 -0.25738177898750536 0.1009456101229984 -0.1674762339719423 0.04650181304586406 -0.06002521452882647 0.20082827937630085 0.05844160250945855 -0.057365631398062646 -0.07833358214239977 </vector>
              <vector>-0.03416601383935355 -0.42210995674115975 -0.03324536764871403 -0.33505215816027506 -0.050864741171342244 0.39060527142033447 -0.024015133318447877 0.3610828151058654 -0.0037044727752543576 0.3696551458795979 -0.04623698192932308 0.26729597467258587 -0.03352589126203651 -0.30008542585855125 0.05100464246760925 -0.2610266106716266 0.04081943549879386 -0.07500968951089321 0.17344588563957367 0.0896929001157026 -0.03951136166150449 -0.08504826625158034 </vector>
              <vector>-0.0403774470804692 -0.4328376056385057 -0.03524331941931989 -0.31683171753875644 -0.06333908029496806 0.40520207749832426 -0.019261742876159515 0.355128353018748 0.004782893404076517 0.3617170962848065 -0.05548621685350717 0.2725976319017245 -0.0360054575705299 -0.2858210954217722 0.04555326806276991 -0.2059999733523348 0.0381022970878425 -0.10112954359450047 0.20193438823960846 0.09719579092298646 -0.04065958269934277 -0.1492210140807214 </vector>
              <vector>-0.03544905431115518 -0.4639144667350932 -0.044316544057288076 -0.33932442539235985 -0.042770889138117704 0.36128168688792656 -0.021472913486669576 0.3426253287603234 -0.013002076961025339 0.348283338039831 -0.03466779059137955 0.29768691792142443 -0.04624634061414184 -0.3010640693063994 0.046329865123391885 -0.2511680431102964 0.06970950264971709 -0.019918364730108894 0.17010988662813314 0.11580130636370213 -0.04822364524146561 -0.09028920869895012 </vector>
              <vector>-0.03594949631408413 -0.46831223731222216 -0.039891637957546626 -0.3583784739721413 -0.03706040475207651 0.3762410204740302 -0.009444982112933056 0.3392750047540139 0.018832676870240827 0.34978870285081853 -0.051877216612569436 0.22320390092290343 -0.04048444667231163 -0.30450514737387224 0.0457948511638274 -0.25865874935621863 0.02437019559298781 -0.03352546916074452 0.1786631781166703 0.19291150758316014 -0.05295271732220489 -0.058040059409728596 </vector>
              <vector>-0.02741977551201314 -0.4407827212020724 -0.022882517426905613 -0.3383615223864796 -0.044118096087138244 0.3926513262568813 -0.02344632828772859 0.36529629294748517 -0.010279199164946634 0.3702937270140041 -0.0402245005911395 0.30554468483978503 -0.028331916632855045 -0.27350801264838226 0.054354231618904174 -0.2187102873990031 0.030288230593620697 -0.093849439312342 0.15178929646890887 0.042285187810440515 -0.039729424978706955 -0.110859235920317 </vector>
              <vector>-0.03639038240405684 -0.4912373500658748 -0.047072547623233846 -0.355543752984338 -0.05454179926970813 0.4116763878700337 -0.00887593587844502 0.3349672699896713 0.02853687712778196 0.3420449535707561 -0.06647586094259436 0.20204520896144926 -0.05031604352285226 -0.27672767095964135 0.07177964979181105 -0.20455978598719748 0.03672755630313163 -0.05549335617003409 0.1910396000213893 0.14904687675128162 -0.06441111360322259 -0.0562187809761054 </vector>
              <vector>-0.025901146316781625 -0.45209610031998065 -0.032536490490583374 -0.3159058121653539 -0.05825431963965671 0.415801787495751 -0.02644944952075803 0.3733344640305916 -0.01764184521653852 0.37946584154525265 -0.05089667701570215 0.3001811654019874 -0.029706688745049725 -0.23561273350126674 0.06951654645179695 -0.17392833150431683 0.023977330348538085 -0.14431646284523889 0.1768988233897404 -0.011305964804050357 -0.02900608324500513 -0.1356178533333752 </vector>
              <vector>-0.038878500904090285 -0.4432676324541364 -0.03607398162433279 -0.3111309855196379 -0.0585036540683577 0.3962623175588508 -0.0328175398067421 0.3671548281105657 -0.016764473873348274 0.37131955635134956 -0.05024568316286368 0.28517878800747537 -0.03460684168455348 -0.2558761249305485 0.0809064079667489 -0.23072969077353625 0.016202364089559204 -0.12314957209363347 0.2005934236030222 0.04066970887617054 -0.029811520535041016 -0.09643119313291798 </vector>
              <vector>-0.026214868393595304 -0.44995812789977524 -0.02740202714728829 -0.32749845967753183 -0.0541787027091493 0.3940424056635831 -0.029482621062349636 0.3688098389411576 -0.013699375771925457 0.37149767701243364 -0.04024691387400531 0.3034485519888148 -0.02892116225106815 -0.2650297262751689 0.053106636748677515 -0.20744142215439462 0.021450936404793626 -0.1110034902400878 0.17453798170843163 0.023073574231061482 -0.02894988365252188 -0.09994082159009256 </vector>
              <vector>-0.05819924191598021 -0.43365922447851407 -0.04204523186542754 -0.32914827338217373 -0.051276592263703756 0.38452577682144196 -0.031402589171553974 0.3569028789050139 -0.01904210285502385 0.3593755701823241 -0.05132568532712056 0.28714988680307435 -0.03802861711830134 -0.280536869970756 0.08193330302475307 -0.23445117758306117 0.04908314989922013 -0.09386496758179173 0.1936548274195355 0.08210572151322133 -0.03335121982639775 -0.09839932122877933 </vector>
              <vector>-0.041020279069156666 -0.48194210339724974 -0.0425279085274172 -0.3670528292851081 -0.041779922216646385 0.370905115253035 -0.015592018305633318 0.33935109993373647 -7.759150122517997E-4 0.3431771028598668 -0.045196277502650914 0.2500073976362071 -0.04636546101775428 -0.2947282681160206 0.03444358227351413 -0.2532746316964267 0.08143841899690955 -0.013020076657364476 0.16207561695371608 0.14571235855137685 -0.04469983657262839 -0.03913516508205335 </vector>
              <vector>-0.016952678419915605 -0.4851358845867317 -0.036990303402628016 -0.32259454539527216 -0.03467428336139604 0.39353592260362324 -0.015762098863833073 0.3570604326882488 0.0033088632872009327 0.3683994512346789 -0.05805381035332779 0.24430225846604883 -0.04359318574574452 -0.2643864058113617 0.054408417465411335 -0.19668450330291698 0.026063873789371073 -0.0900204037422295 0.18517621208581422 0.100205066915276 -0.06293100648095118 -0.10468138906936351 </vector>
              <vector>-0.04650600359253601 -0.5215288003371816 -0.0549820278250917 -0.3562625753278831 -0.04694319053291072 0.3705760184945539 -0.020610325291215516 0.34648332937671406 0.0012325586882379659 0.35108929362302976 -0.0509902285648711 0.242094780771353 -0.05757673402488928 -0.2611892450825164 0.08689925590422705 -0.19614956589815688 0.08339523805836642 -0.009650594569604402 0.16462726148881632 0.089813807736945 -0.05854580430813433 -0.05527644878725293 </vector>
              <vector>-0.054973602376404036 -0.44585761126572254 -0.051039716863307265 -0.334197713198064 -0.07039992160646519 0.41051450926486127 -0.023015499151290857 0.3694039282649999 -0.00820346750364007 0.3793375099979427 -0.053811225025630655 0.257796525792039 -0.055583203541497594 -0.2384710438455062 0.14106403582616403 -0.159453615895296 0.048090253096862524 -0.12377577359921732 0.1820517250370767 0.020226181105056116 -0.05417937789186925 -0.135522896621091 </vector>
              <vector>-0.04237560470211261 -0.42483461210410434 -0.049326423401532545 -0.3290416462087908 -0.07702665690061777 0.4210001599215153 -0.019664569037318162 0.37410662398192696 0.013975024065916124 0.38852375227837543 -0.07304572215773053 0.20682463659933206 -0.048455008227740105 -0.2582363092118304 0.09212937467103284 -0.21808057229958494 0.06175724875820926 -0.08701572303790361 0.19325755167699907 0.048055832780140174 -0.05122521474510545 -0.12130214269907375 </vector>
              <vector>-0.015506305994488793 -0.4609877451478326 -0.03913514617783814 -0.3194425433810665 -0.05017499106805001 0.386127015304448 -0.020257226500574262 0.3775285443316058 0.0018087393464100345 0.3768734085792086 -0.04927585577880384 0.26364396709187743 -0.040637673985761284 -0.2674342446770696 0.05689682912959004 -0.217432670124123 0.029662079358293122 -0.08928057634149279 0.1696399090139369 0.05974058118060281 -0.04302035734271292 -0.10933573681615637 </vector>
              <vector>-0.023985537066320103 -0.4616132254674537 -0.05001611521703887 -0.30887960148378923 -0.05904066155500074 0.3893134483701401 -0.024770649548964695 0.3685750986121473 -4.5573311574911954E-4 0.3669089317125065 -0.060433370244448024 0.24119832127500573 -0.05450745301563502 -0.26599109597955306 0.07266822033154177 -0.2157712663300222 0.04273251058134599 -0.07916782979591733 0.22172342925937671 0.07541929909101211 -0.06391464040910705 -0.10999208000407552 </vector>
              <vector>-0.03780122758102289 -0.43307655755086033 -0.046993700178520885 -0.33779378031983653 -0.07497836497966465 0.3927373981138087 -0.029289689510417376 0.35271814026622694 0.004689021912347239 0.3720573962652491 -0.048127839306006844 0.22289270062067074 -0.04996623641028988 -0.3000693522256417 0.038837727947473796 -0.24956775687858668 0.07663418789275663 -0.03921145596004154 0.21760856898826175 0.09627880617931381 -0.0506124487749194 -0.07696553851030309 </vector>
              <vector>-0.03696722856028135 -0.41416547969078354 -0.049679647967114354 -0.32641194331848744 -0.062292497450332024 0.4272497097061395 -0.029528528061508182 0.35848974676160855 -6.637209446981763E-4 0.38817630601722153 -0.07077075483071385 0.21071206816082708 -0.0518528825916723 -0.27489800038566464 0.08600335552451804 -0.22361549744350656 0.061827167227654085 -0.07446412528223759 0.21522804696439363 0.0485174682909406 -0.06130330931024546 -0.11959025281605826 </vector>
              <vector>-0.07190392992975696 -0.4655133861824437 -0.048214906257373714 -0.32792737431412455 -0.07298714122607977 0.41201969442307307 -0.028511270730398715 0.3677425082630895 9.741965026317022E-4 0.38332691873499863 -0.05691712914886312 0.22254088903725963 -0.04854991679339409 -0.24573780559915478 0.11844259985629489 -0.12434980079840771 0.04852147154099047 -0.13835666176216682 0.20576692601144364 0.052255093204162245 -0.0466208998254936 -0.13600007500628458 </vector>
              <vector>-0.02616731424072177 -0.4509292693564358 -0.047478563259504 -0.31444058909112765 -0.04751860455953819 0.3963173968016702 -0.018927728353390537 0.3622057902629752 0.0017123506723140483 0.37288539540267257 -0.06252417514496586 0.24876932364821167 -0.04730612921471166 -0.26596072032417795 0.07994016260333343 -0.22354081663765868 0.031232675868483748 -0.09488258108535698 0.1919558308900434 0.09076561591731484 -0.054918505261341344 -0.12118954553808749 </vector>
              <vector>-0.042100948600109524 -0.47061162404929335 -0.036628539423344465 -0.3530095184322955 -0.04072766363789305 0.3727831722198041 -0.015435603197072365 0.34043804064738237 0.0016303991474300073 0.34093666935154854 -0.05182646592597191 0.25594881221836996 -0.04213569059550679 -0.2895858837257829 0.05667224998002019 -0.2578522819975194 0.0438066191300283 -0.023331796707884107 0.18856685598569536 0.1469369908925781 -0.06182121286327631 -0.06265258041690884 </vector>
              <vector>-0.016954306135211192 -0.47055208185417513 -0.03051899203913095 -0.33865665087941516 -0.07287441149273115 0.42768076856032483 -0.01067732556246758 0.3499329243667252 0.050241681659474895 0.3771222743979401 -0.0711461222556396 0.20165808159454673 -0.04188020453841063 -0.2710503259710551 0.053279917227291904 -0.19701031312257522 0.028624735478436174 -0.0750441416537551 0.17706365399115245 0.08137864799032453 -0.06515862633276436 -0.08545918342888528 </vector>
              <vector>-0.04334645222573872 -0.4424807625324611 -0.04122994724097525 -0.33252112369527037 -0.046706650992551606 0.40244979522976787 -0.020238739127089657 0.3549710678999305 -0.0036164626643424994 0.3584879991963354 -0.06003566809704488 0.2655669979203657 -0.03987234212042753 -0.27755892377214847 0.06868741695209567 -0.2214825341471547 0.047569024621868385 -0.08425795739724301 0.1791762690901431 0.09398599364649243 -0.04038644819593721 -0.11716055234861475 </vector>
              <vector>-0.05735162694049372 -0.43905540927730097 -0.04548877144562461 -0.33975793830413886 -0.053143456787064586 0.40574032163958185 -0.023691109456969194 0.352087261367945 -0.0019848276061060982 0.36171905985569763 -0.058097700707864665 0.2612142684145299 -0.04388375291313933 -0.2686861238287492 0.08437596924778211 -0.21809420579947747 0.07628183939327549 -0.07213352759627714 0.1679176416683909 0.08726854475020848 -0.04493420445218769 -0.13030225122201822 </vector>
              <vector>-0.057576916424803656 -0.48661325178051673 -0.06432055258478621 -0.34176902931390696 -0.10497859578365347 0.44939566841186174 -0.010710553295759071 0.3586031822355357 0.0444539222768227 0.3781876106446987 -0.080950820018074 0.13262322592006512 -0.07107865657051113 -0.2188121885743225 0.13197900660142695 -0.1282838145247143 0.06993462100360802 -0.10015636886427118 0.21833844122474608 0.07250803693656438 -0.07508989642901687 -0.11568307109099385 </vector>
              <vector>-0.07519939113348272 -0.44366801566694436 -0.0625238529647865 -0.3172814040988918 -0.07120598146767709 0.3975664733892958 -0.03567189207164933 0.37166203494632494 -0.01814363452939585 0.3785512298031498 -0.06255674289717514 0.23490954379244824 -0.05558949501097887 -0.24054639982531478 0.1193423868236402 -0.20906582094088802 0.10456143171357063 -0.08279544831497092 0.20432458215998903 0.04495200158428344 -0.04733741062205497 -0.13428419466849234 </vector>
              <vector>-0.06883508797945545 -0.4877153867089989 -0.054421810176859445 -0.32229025218774454 -0.06439082493709973 0.38425130359952203 -0.029697126432206025 0.3635432381318469 -0.01403117482678141 0.36403475836038435 -0.05793443952171235 0.2816909584859405 -0.050359618044706254 -0.23228589078785158 0.12925803256513704 -0.1328720768574848 0.06330496045601952 -0.1070840554945882 0.20285507015856652 0.02930882555299365 -0.05574798126090193 -0.1405814220940204 </vector>
              <vector>-0.06737253707802461 -0.4867470197091914 -0.063796929336069 -0.3507470577975114 -0.06589658889374873 0.3899386993845154 -0.016238713992866492 0.3492395494082741 0.016747669650343147 0.36159761135823243 -0.07403888508486733 0.19649579076750878 -0.059363588452691275 -0.2615351206112767 0.1154373850469786 -0.20012188774170575 0.08686946703783774 -0.03274308262455975 0.19120748623502107 0.11016601842777399 -0.0635547651319138 -0.07554350086205991 </vector>
              <vector>-0.039520270614331734 -0.4189609745367558 -0.028345727654272887 -0.31467490355655686 -0.05068031576871508 0.3978766314995898 -0.032453416446069895 0.3743335748496117 -0.01888916221520759 0.38127612295170454 -0.04841568853270305 0.29903216038829833 -0.029043741471999486 -0.27031209331510286 0.06629297042098593 -0.22212398352363433 0.04105437864185687 -0.1169410230424901 0.17633378858382984 0.02645788609931104 -0.036332814943372524 -0.13596339781397518 </vector>
              <vector>-0.06101805050918984 -0.4447142629481702 -0.0423015108940827 -0.35774094926745287 -0.06062774637064033 0.3929302321753742 -0.024634286713827936 0.3475307574354487 0.00886185654746973 0.35751323847709643 -0.052504619927898726 0.22051131350545516 -0.045751397702869505 -0.30315574378631877 0.07023100710192076 -0.2439951437108283 0.0790842947099503 -0.021989370498848127 0.18481744772595132 0.11812013441173616 -0.05615699396678426 -0.06501020579349209 </vector>
              <vector>-0.03608618739739291 -0.4381896185531763 -0.042043262647062124 -0.3421594810173581 -0.04688207387330641 0.42477156385159737 -0.014235533645245884 0.3355348358168784 0.013132944985698579 0.35469286879152945 -0.06564429472605439 0.20899450662383418 -0.044350125802416235 -0.3041321633222974 0.04336694816933866 -0.26445740654463096 0.06640260270040274 -0.025516943295147653 0.17989120228893413 0.13969516544771854 -0.05355222005289518 -0.08923332779894547 </vector>
              <vector>-0.06645213153368205 -0.4369432444231836 -0.05360486205441606 -0.34456840223542073 -0.07787437397242825 0.41364032235310083 -0.023293531374801193 0.3365926517131508 0.01927737867752572 0.3637657312869233 -0.0534366947505111 0.1648803358669981 -0.05016658886161987 -0.294491599317045 0.05574474463116619 -0.26364972551350263 0.07827830920120575 -0.027571155595455164 0.2215974220246721 0.1746379535591389 -0.05006967198711143 -0.08629286769470453 </vector>
              <vector>-0.04312908351034632 -0.40363464189127 -0.03532025349062599 -0.30133368611160827 -0.06111403039254283 0.41629521863428526 -0.03319719279777531 0.3797833947399083 -0.01842305565561141 0.3821421372408819 -0.06503778308117945 0.27153955810916747 -0.03402095974983446 -0.26282723436262895 0.05616624353030398 -0.23508500909814056 0.07172734837369983 -0.12832648337705396 0.19587606170051086 0.027857528294788023 -0.0335272949265984 -0.14641078217832865 </vector>
              <vector>-0.04375785704295575 -0.4400088906169295 -0.04903761565227988 -0.3174069553686246 -0.06150458796351995 0.4228514342391324 -0.02944110029104712 0.37420989405171895 -0.011003720566522966 0.3738873833520999 -0.062153235543195594 0.25544580507848935 -0.05108876033077934 -0.2524570189346397 0.12463857686942034 -0.1579488256885139 0.035096847808952426 -0.1356261486164271 0.2007463149570683 0.01154226503378402 -0.05249486224514077 -0.1344889425300892 </vector>
              <vector>-0.03661924405227813 -0.46479992762423783 -0.039671431828936427 -0.3414278783797133 -0.04131690969573042 0.3613989949637816 -0.024408789806343492 0.34183385036921815 -0.012785588878481443 0.3462663299731356 -0.042985134297139585 0.29708763679177475 -0.04069947087256481 -0.30003261611032633 0.03811417587896097 -0.253151327595965 0.0656172764540629 -0.04501058832294668 0.18010550292018762 0.11747474445960213 -0.045350385821736325 -0.05963921852432412 </vector>
              <vector>-0.05124963589895244 -0.4512876616616698 -0.055602050168028924 -0.32690718023134674 -0.06210771497415362 0.39691387542496737 -0.037162127178386135 0.36053540982773047 -0.018662721238563607 0.3760546352465258 -0.05085164579357517 0.28848119216452456 -0.05432862606923607 -0.2386980947857563 0.13810390432313832 -0.15444863818686963 0.03991221173617627 -0.13338428489163448 0.20458794443279288 0.013158006322030517 -0.05263953917121255 -0.130417259228502 </vector>
              <vector>-0.04020758127406795 -0.4933041907953561 -0.03959795068116722 -0.33879431596252757 -0.055112490633334066 0.3710011996371175 -0.02171749413998391 0.3462604526004927 -0.006660631614073929 0.34571428566505874 -0.04626590084796814 0.2787220414156799 -0.04386102469479228 -0.25666057432115386 0.04234271131478858 -0.21246221963807263 0.05196444738537786 -0.07332457898542696 0.20248581601548704 0.1119274437751477 -0.043369900830267115 -0.07907954339096117 </vector>
              <vector>-0.012459687635708266 -0.45249749242509174 -0.02546440822615469 -0.3501270994345975 -0.04560992252183034 0.40567842441392776 -0.005753189429994483 0.3570273734755063 0.021677477191472012 0.3632462691687626 -0.05600511196180774 0.24561154180988884 -0.035273544051813106 -0.29609762767745273 0.05385175918385006 -0.24367679252501168 0.02745447284467545 -0.04317790990206691 0.14195351179819368 0.08488238228813995 -0.0643713571908831 -0.0708690691920053 </vector>
              <vector>-0.0570787153453342 -0.44865136342897377 -0.050760775285089314 -0.3359801793816884 -0.06398415146789826 0.3959529196102841 -0.029489283472447843 0.36470127496274873 -0.00834754615071115 0.3649595701389113 -0.04949476520628817 0.24608426410701228 -0.04471822054332177 -0.2614190180598192 0.08275747615920202 -0.21576526297099582 0.06785281452096391 -0.08641003949730769 0.19110662283495325 0.07930294652766134 -0.03784345604402849 -0.10277511200783199 </vector>
              <vector>-0.020155036952163568 -0.4450058723687369 -0.03181563372740349 -0.3277311401988918 -0.04929037368379008 0.4219681970669141 -0.012664774633662142 0.3634010925693207 0.01395783123347402 0.36339957462229205 -0.06362464797855678 0.24924732085691031 -0.03706960053899419 -0.2773196540764446 0.07320257566453035 -0.21705960052580656 0.020756576496590972 -0.10963260577985683 0.16185631818657306 0.07365987448258746 -0.05515323406659809 -0.0949271866482869 </vector>
              <vector>-0.054870634982625816 -0.4179638532055522 -0.042237761232104785 -0.3236812177718795 -0.057382477191971606 0.3860862670489751 -0.038457682686739714 0.3747228494488095 -0.02884733207555303 0.3772829618763127 -0.04514820600861397 0.33219170936353526 -0.04376416778105637 -0.2492394589788739 0.11679219187676924 -0.17821105257410721 0.052700939657972734 -0.14815944869764772 0.1802604371761659 0.003466641161479508 -0.039045306752242936 -0.15649539767105122 </vector>
              <vector>-0.06443859883104132 -0.4468954539239138 -0.061592180376976564 -0.32964399896817687 -0.06538548345215253 0.4029454847561673 -0.030599431829311748 0.3604283290208353 -0.005504555453603181 0.362451382747067 -0.07580613980884242 0.27774898288808 -0.06443123126110249 -0.23825736964565078 0.15697584939301415 -0.15092723598234778 0.08074216888927233 -0.12100977970986825 0.19927003608994914 0.02642849816603597 -0.0692304333592053 -0.1432688393482275 </vector>
              <vector>-0.03866944949454991 -0.4988386510251527 -0.05629952833995046 -0.3367130627488144 -0.05843288187087549 0.3936222902194833 -0.02740293198110172 0.35796652978536064 0.009106940361788591 0.37208229770474543 -0.061616591242975784 0.21543099577729385 -0.05908576751441417 -0.2550753629933339 0.10075582362922737 -0.16968931838741902 0.04685076651263837 -0.0604386619776934 0.20131429163528572 0.059847823751961945 -0.056520671695072175 -0.07819488010643186 </vector>
              <vector>-0.03373486851908108 -0.42179189435014486 -0.03431989173584546 -0.3330647277057432 -0.05121550870768827 0.39072148723220873 -0.023352987179912764 0.3606081674853746 -0.0036012903399356595 0.36922507499521934 -0.04601001808976896 0.26748510227297906 -0.03346304049278507 -0.30362451547173114 0.050763837516560474 -0.26076818920805284 0.040560283238533064 -0.0744092344739057 0.17362273939190323 0.09120870177836182 -0.03924925508197962 -0.08558997255456623 </vector>
              <vector>-0.040885038325015055 -0.4342540884493521 -0.03588164347039842 -0.3174822037835183 -0.06379460328378606 0.4043152031438383 -0.01965004331472894 0.35424089853487767 0.00425747773035665 0.36293113331519966 -0.05519239389522653 0.2723798320281994 -0.03547726648666912 -0.2835917891418014 0.0462073932092596 -0.2057352038008247 0.037341363284358775 -0.10160938981779702 0.20326149644385277 0.09642289395832401 -0.040186741892004 -0.14761728598714588 </vector>
              <vector>-0.034564982975197105 -0.46597739494680596 -0.04404626901386551 -0.3411522078422759 -0.04287338091177327 0.3614228692898475 -0.02156452950081262 0.3435233321928508 -0.012271176833612443 0.3483456510091896 -0.0340745225022591 0.2960921304266906 -0.045846868542242535 -0.2987517621300764 0.04451893993697695 -0.24808409330714726 0.06993664680908661 -0.020573679057687505 0.16991173326159859 0.115194900912025 -0.04912558972789988 -0.09003974654661082 </vector>
              <vector>-0.03605589005590658 -0.4686434047529505 -0.039902901689869284 -0.3567153150683694 -0.0364644436465881 0.37607691318280584 -0.009349885189938553 0.33962672406926336 0.017808568922487042 0.34963020977407583 -0.05188328871003273 0.2238765647913537 -0.04058902459567932 -0.30504385830282194 0.04531140472219117 -0.25908833084721916 0.024472904287437657 -0.03344374676935483 0.17857176085763407 0.1929350419291886 -0.05191920490173599 -0.0592107980059711 </vector>
              <vector>-0.027941277314887686 -0.4404505847717096 -0.022777185350017163 -0.3374667648434316 -0.044410739771426955 0.39355877535766964 -0.023228181526340798 0.36491340397490746 -0.01130370459975793 0.370041605311654 -0.04059329452543193 0.3052158198436099 -0.02838586951062739 -0.2738536537329963 0.05433173416166927 -0.21838966331448606 0.030693546621443333 -0.09484078179302267 0.1534257285689334 0.0418587961931884 -0.03981075675355715 -0.11058695222538127 </vector>
              <vector>-0.03688828205212115 -0.48895715202582196 -0.04679631907734478 -0.35757986254843 -0.05513373536039829 0.41209400361218673 -0.010207859988509177 0.3348510550236289 0.029172581984458577 0.34129307975495754 -0.06566391244508189 0.20291346838585084 -0.050753052418863624 -0.2775898096499797 0.07244713974384674 -0.206193637174247 0.036670573531454066 -0.05340264332180046 0.19070335788004336 0.14804329439793834 -0.06355049179748219 -0.05547179645428497 </vector>
              <vector>-0.02684908843245105 -0.45117299905430425 -0.03200509086764558 -0.31414345853647885 -0.058694585330259265 0.4164126587904701 -0.02676626630671515 0.37388854751963707 -0.017950967632762414 0.379491618810613 -0.050634776580767656 0.2994336617787728 -0.02984328093676162 -0.23697663085246595 0.06953002119907518 -0.174480373091532 0.024410935702360897 -0.14431583488012026 0.17751136168055437 -0.011372945323298514 -0.028708262494628302 -0.1367642451612932 </vector>
              <vector>-0.039723188254106055 -0.44280290276677475 -0.036193532162680196 -0.3125814579553376 -0.05873996311338345 0.3954752250056771 -0.034388247944897254 0.3675519076081112 -0.015220917655818442 0.37129325644861005 -0.049899934092241034 0.2851441495329119 -0.03415244530916705 -0.2567155929695736 0.08118677909795255 -0.23035322054579288 0.016396918076631538 -0.1210197165458523 0.20018371904110438 0.040174312482268035 -0.029449187683396733 -0.09616596029424736 </vector>
              <vector>-0.02528786750753216 -0.4491443157614038 -0.02704358019359852 -0.3275977256230656 -0.05425905428818704 0.3933355834428601 -0.02903823027977981 0.368770151281081 -0.013294072303638988 0.3714487959243494 -0.03979395543719443 0.3041732829396549 -0.029131024155589998 -0.26649146322839573 0.053281866628270814 -0.2078526685758279 0.01988798901800613 -0.10928128213203187 0.17502754795070666 0.023273692102089676 -0.03034961943146328 -0.10063405036930904 </vector>
              <vector>-0.058547571176707475 -0.4337059603408834 -0.04177434835310323 -0.32919603235382633 -0.051515267829059026 0.3851898354718635 -0.031136521766034687 0.3570047883910435 -0.01877273106886123 0.3594680348195508 -0.0511444212914975 0.28565737681070347 -0.037718732164232466 -0.28057939088766504 0.08071579470777238 -0.2340159991123369 0.049573028525496506 -0.0928698173873389 0.19378105021554465 0.0830407623779971 -0.033460279799318135 -0.09999359778910788 </vector>
              <vector>-0.04108384121431816 -0.481397546634233 -0.04068824699767469 -0.3677716815997047 -0.042495895451498296 0.3702440402251806 -0.015101116451480925 0.34084643301590734 -2.0868253549647113E-4 0.34336543116590634 -0.04520352583362298 0.251474062082845 -0.04559983685568708 -0.29156665585485 0.03463415572706981 -0.25339014543873256 0.08131715694121376 -0.013801693612375272 0.16169771115837417 0.1436256878435674 -0.047267878486878134 -0.04162793119351258 </vector>
              <vector>-0.017666897921551898 -0.4848864247132189 -0.03682181795320358 -0.32456555135077114 -0.03686390550722611 0.392908054060587 -0.01483837899515925 0.3570998072363987 0.002713506685316329 0.36924215079686323 -0.056514468543013494 0.24350800425215854 -0.04331803156565057 -0.26396893991635795 0.053276113052203325 -0.19550580640607526 0.02654895215468206 -0.09033666928466937 0.18597267585556068 0.09985892752413697 -0.0624877472619563 -0.10335355219905323 </vector>
              <vector>-0.04751630006753727 -0.5204924514544772 -0.054468849408618715 -0.3558487954222611 -0.04626434264105452 0.3703999440386367 -0.021594400930739218 0.3469794047827805 0.0010540429459670385 0.3516863853643742 -0.05091252193377678 0.24100742435545244 -0.05700195499090088 -0.26236983257023744 0.08582552119814423 -0.19733067344761102 0.08439817166685792 -0.008948637530967248 0.16473527780172112 0.09052883453702405 -0.0582546436400598 -0.05561160265271437 </vector>
              <vector>-0.05629448150759734 -0.444719358032048 -0.051265025113624636 -0.3353971952473844 -0.07138090589410896 0.4099421921217472 -0.023316048123197906 0.3696298174346903 -0.008549737246251419 0.3803376263236251 -0.05339131801298193 0.2573359271482047 -0.05507099690359709 -0.23724224005323194 0.14266183938423083 -0.1615869318493499 0.04787539612632453 -0.12193382350106798 0.18222167963148128 0.018723325467361454 -0.05349040234067742 -0.13508933981254434 </vector>
              <vector>-0.04111354285861346 -0.4260598493393922 -0.050133105224484796 -0.32631999526565253 -0.07702723148318347 0.42094138633079586 -0.02180592557434744 0.37464425431057025 0.015600560177209172 0.38677872411094666 -0.07254250939140153 0.2077511518212561 -0.04920214885336917 -0.2575832756351962 0.09243045503841821 -0.22123280990983463 0.06292526917816883 -0.0876361977422202 0.19267671458089747 0.0490732866391988 -0.051808535589294144 -0.12035667532047228 </vector>
              <vector>-0.01625985265107675 -0.46005797936283777 -0.0389179690223501 -0.31994592123206134 -0.05010512497707317 0.387472557274746 -0.018088265553828066 0.3774077618300078 -2.8754923130501725E-4 0.3767139019552187 -0.04800838969857711 0.26291247437649856 -0.04032663787992181 -0.26795785223583735 0.05796404590672733 -0.2167345616576639 0.030260103696250512 -0.09213425877240375 0.16761233272909737 0.06153737044353537 -0.04384269331794293 -0.10921349261920266 </vector>
              <vector>-0.025913637966292542 -0.4618742467293257 -0.04874442460109259 -0.31036033825926246 -0.05823462905561646 0.39045534649849567 -0.02513146946210096 0.36658740494761455 -0.0015504877609627263 0.3679865558361133 -0.060837365831655665 0.23991746554567076 -0.05513469133373813 -0.2657051759546904 0.07319633241325069 -0.2149049390188286 0.04394567728983993 -0.0783599049976931 0.22168862873650955 0.07478711481735585 -0.06328393242813955 -0.10852928268544905 </vector>
              <vector>-0.03725787788385501 -0.4323210397864579 -0.04725382913665637 -0.3369227934795891 -0.07444245045572304 0.3925512450490639 -0.0296222508787327 0.3542635538289261 0.004399579676279426 0.3726810296796508 -0.047759069105760964 0.22249679889145305 -0.04928107168217859 -0.2991823049820194 0.03964375044980456 -0.24964144319396087 0.0750139971538882 -0.03995717017794476 0.21809923291486968 0.09546006077039838 -0.051540011051937326 -0.07942793659952083 </vector>
              <vector>-0.036652981950783405 -0.4134791069907288 -0.05004096311852114 -0.3278342242536128 -0.062171380439235514 0.42853939702622246 -0.0296069187323868 0.35892694910090683 7.382175203508921E-4 0.3869726365602442 -0.07206589624514066 0.20974498140240908 -0.05274064958671815 -0.2747541250619 0.08683843141782929 -0.22313216121299792 0.061479510996393635 -0.07450247300056885 0.2145516165744532 0.04895823987965797 -0.06032898643624181 -0.11944011344963268 </vector>
              <vector>-0.07201736694840785 -0.46544452577556517 -0.046832083061797876 -0.32771959486121893 -0.07396399063136763 0.4127874424902666 -0.027790765739742637 0.36771927662676646 0.0016978119727386822 0.3841519816495062 -0.05607618984772069 0.22238032311952016 -0.04724466562043447 -0.24627507283555256 0.11813472214634717 -0.1238337988622906 0.047373204651599214 -0.13790329627830758 0.20456459689679954 0.050586907224794635 -0.04784527381801297 -0.13644964249791927 </vector>
              <vector>-0.025432054395245835 -0.4504549482499093 -0.046992001741211216 -0.31576031893220274 -0.04708905214948225 0.39528303032815876 -0.018222182886524114 0.3628068073707161 -2.44500261354322E-4 0.3720208815921144 -0.06269134281689386 0.25008399053248825 -0.04839179044133623 -0.26702419328911736 0.07989960841363342 -0.2236567898266211 0.031134244954892955 -0.0944787503201519 0.19294992053004822 0.08888535939081406 -0.054920849206525985 -0.11770506859628899 </vector>
            </data>
          </datamatrix>
        </datavector>
        <classifiernames>leaves	populations	trees</classifiernames>
        <classifiermat>
          <vector>Campo_T01_L1	Campo	Campo_T01</vector>
          <vector>Campo_T01_L2	Campo	Campo_T01</vector>
          <vector>Campo_T02_L1	Campo	Campo_T02</vector>
          <vector>Campo_T02_L2	Campo	Campo_T02</vector>
          <vector>Campo_T03_L1	Campo	Campo_T03</vector>
          <vector>Campo_T03_L2	Campo	Campo_T03</vector>
          <vector>Campo_T04_L1	Campo	Campo_T04</vector>
          <vector>Campo_T04_L2	Campo	Campo_T04</vector>
          <vector>Campo_T05_L1	Campo	Campo_T05</vector>
          <vector>Campo_T05_L2	Campo	Campo_T05</vector>
          <vector>Campo_T06_L1	Campo	Campo_T06</vector>
          <vector>Campo_T06_L2	Campo	Campo_T06</vector>
          <vector>Campo_T07_L1	Campo	Campo_T07</vector>
          <vector>Campo_T07_L2	Campo	Campo_T07</vector>
          <vector>Campo_T08_L1	Campo	Campo_T08</vector>
          <vector>Campo_T08_L2	Campo	Campo_T08</vector>
          <vector>Campo_T09_L1	Campo	Campo_T09</vector>
          <vector>Campo_T09_L2	Campo	Campo_T09</vector>
          <vector>Campo_T10_L1	Campo	Campo_T10</vector>
          <vector>Campo_T10_L2	Campo	Campo_T10</vector>
          <vector>Campo_T11_L1	Campo	Campo_T11</vector>
          <vector>Campo_T11_L2	Campo	Campo_T11</vector>
          <vector>Campo_T12_L1	Campo	Campo_T12</vector>
          <vector>Campo_T12_L2	Campo	Campo_T12</vector>
          <vector>Campo_T13_L1	Campo	Campo_T13</vector>
          <vector>Campo_T13_L2	Campo	Campo_T13</vector>
          <vector>Campo_T14_L1	Campo	Campo_T14</vector>
          <vector>Campo_T14_L2	Campo	Campo_T14</vector>
          <vector>Campo_T15_L1	Campo	Campo_T15</vector>
          <vector>Campo_T15_L2	Campo	Campo_T15</vector>
          <vector>Campo_T16_L1	Campo	Campo_T16</vector>
          <vector>Campo_T16_L2	Campo	Campo_T16</vector>
          <vector>Campo_T17_L1	Campo	Campo_T17</vector>
          <vector>Campo_T17_L2	Campo	Campo_T17</vector>
          <vector>Campo_T18_L1	Campo	Campo_T18</vector>
          <vector>Campo_T18_L2	Campo	Campo_T18</vector>
          <vector>Campo_T19_L1	Campo	Campo_T19</vector>
          <vector>Campo_T19_L2	Campo	Campo_T19</vector>
          <vector>Campo_T20_L1	Campo	Campo_T20</vector>
          <vector>Campo_T20_L2	Campo	Campo_T20</vector>
          <vector>Campo_T21_L1	Campo	Campo_T21</vector>
          <vector>Campo_T21_L2	Campo	Campo_T21</vector>
          <vector>Campo_T22_L1	Campo	Campo_T22</vector>
          <vector>Campo_T22_L2	Campo	Campo_T22</vector>
          <vector>Campo_T01_L1	Campo	Campo_T01</vector>
          <vector>Campo_T01_L2	Campo	Campo_T01</vector>
          <vector>Campo_T02_L1	Campo	Campo_T02</vector>
          <vector>Campo_T02_L2	Campo	Campo_T02</vector>
          <vector>Campo_T03_L1	Campo	Campo_T03</vector>
          <vector>Campo_T03_L2	Campo	Campo_T03</vector>
          <vector>Campo_T04_L1	Campo	Campo_T04</vector>
          <vector>Campo_T04_L2	Campo	Campo_T04</vector>
          <vector>Campo_T05_L1	Campo	Campo_T05</vector>
          <vector>Campo_T05_L2	Campo	Campo_T05</vector>
          <vector>Campo_T06_L1	Campo	Campo_T06</vector>
          <vector>Campo_T06_L2	Campo	Campo_T06</vector>
          <vector>Campo_T07_L1	Campo	Campo_T07</vector>
          <vector>Campo_T07_L2	Campo	Campo_T07</vector>
          <vector>Campo_T08_L1	Campo	Campo_T08</vector>
          <vector>Campo_T08_L2	Campo	Campo_T08</vector>
          <vector>Campo_T09_L1	Campo	Campo_T09</vector>
          <vector>Campo_T09_L2	Campo	Campo_T09</vector>
          <vector>Campo_T10_L1	Campo	Campo_T10</vector>
          <vector>Campo_T10_L2	Campo	Campo_T10</vector>
          <vector>Campo_T11_L1	Campo	Campo_T11</vector>
          <vector>Campo_T11_L2	Campo	Campo_T11</vector>
          <vector>Campo_T12_L1	Campo	Campo_T12</vector>
          <vector>Campo_T12_L2	Campo	Campo_T12</vector>
          <vector>Campo_T13_L1	Campo	Campo_T13</vector>
          <vector>Campo_T13_L2	Campo	Campo_T13</vector>
          <vector>Campo_T14_L1	Campo	Campo_T14</vector>
          <vector>Campo_T14_L2	Campo	Campo_T14</vector>
          <vector>Campo_T15_L1	Campo	Campo_T15</vector>
          <vector>Campo_T15_L2	Campo	Campo_T15</vector>
          <vector>Campo_T16_L1	Campo	Campo_T16</vector>
          <vector>Campo_T16_L2	Campo	Campo_T16</vector>
          <vector>Campo_T17_L1	Campo	Campo_T17</vector>
          <vector>Campo_T17_L2	Campo	Campo_T17</vector>
          <vector>Campo_T18_L1	Campo	Campo_T18</vector>
          <vector>Campo_T18_L2	Campo	Campo_T18</vector>
          <vector>Campo_T19_L1	Campo	Campo_T19</vector>
          <vector>Campo_T19_L2	Campo	Campo_T19</vector>
          <vector>Campo_T20_L1	Campo	Campo_T20</vector>
          <vector>Campo_T20_L2	Campo	Campo_T20</vector>
          <vector>Campo_T21_L1	Campo	Campo_T21</vector>
          <vector>Campo_T21_L2	Campo	Campo_T21</vector>
          <vector>Campo_T22_L1	Campo	Campo_T22</vector>
          <vector>Campo_T22_L2	Campo	Campo_T22</vector>
          <vector>Busso_T01_L1	Busso	Busso_T01</vector>
          <vector>Busso_T01_L2	Busso	Busso_T01</vector>
          <vector>Busso_T02_L1	Busso	Busso_T02</vector>
          <vector>Busso_T02_L2	Busso	Busso_T02</vector>
          <vector>Busso_T03_L1	Busso	Busso_T03</vector>
          <vector>Busso_T03_L2	Busso	Busso_T03</vector>
          <vector>Busso_T04_L1	Busso	Busso_T04</vector>
          <vector>Busso_T04_L2	Busso	Busso_T04</vector>
          <vector>Busso_T05_L1	Busso	Busso_T05</vector>
          <vector>Busso_T05_L2	Busso	Busso_T05</vector>
          <vector>Busso_T06_L1	Busso	Busso_T06</vector>
          <vector>Busso_T06_L2	Busso	Busso_T06</vector>
          <vector>Busso_T07_L1	Busso	Busso_T07</vector>
          <vector>Busso_T07_L2	Busso	Busso_T07</vector>
          <vector>Busso_T08_L1	Busso	Busso_T08</vector>
          <vector>Busso_T08_L2	Busso	Busso_T08</vector>
          <vector>Busso_T09_L1	Busso	Busso_T09</vector>
          <vector>Busso_T09_L2	Busso	Busso_T09</vector>
          <vector>Busso_T10_L1	Busso	Busso_T10</vector>
          <vector>Busso_T10_L2	Busso	Busso_T10</vector>
          <vector>Busso_T11_L1	Busso	Busso_T11</vector>
          <vector>Busso_T11_L2	Busso	Busso_T11</vector>
          <vector>Busso_T12_L1	Busso	Busso_T12</vector>
          <vector>Busso_T12_L2	Busso	Busso_T12</vector>
          <vector>Busso_T13_L1	Busso	Busso_T13</vector>
          <vector>Busso_T13_L2	Busso	Busso_T13</vector>
          <vector>Busso_T14_L1	Busso	Busso_T14</vector>
          <vector>Busso_T14_L2	Busso	Busso_T14</vector>
          <vector>Busso_T15_L1	Busso	Busso_T15</vector>
          <vector>Busso_T15_L2	Busso	Busso_T15</vector>
          <vector>Busso_T16_L1	Busso	Busso_T16</vector>
          <vector>Busso_T16_L2	Busso	Busso_T16</vector>
          <vector>Busso_T17_L1	Busso	Busso_T17</vector>
          <vector>Busso_T17_L2	Busso	Busso_T17</vector>
          <vector>Busso_T18_L1	Busso	Busso_T18</vector>
          <vector>Busso_T18_L2	Busso	Busso_T18</vector>
          <vector>Busso_T19_L1	Busso	Busso_T19</vector>
          <vector>Busso_T19_L2	Busso	Busso_T19</vector>
          <vector>Busso_T20_L1	Busso	Busso_T20</vector>
          <vector>Busso_T20_L2	Busso	Busso_T20</vector>
          <vector>Busso_T21_L1	Busso	Busso_T21</vector>
          <vector>Busso_T21_L2	Busso	Busso_T21</vector>
          <vector>Busso_T22_L1	Busso	Busso_T22</vector>
          <vector>Busso_T22_L2	Busso	Busso_T22</vector>
          <vector>Busso_T01_L1	Busso	Busso_T01</vector>
          <vector>Busso_T01_L2	Busso	Busso_T01</vector>
          <vector>Busso_T02_L1	Busso	Busso_T02</vector>
          <vector>Busso_T02_L2	Busso	Busso_T02</vector>
          <vector>Busso_T03_L1	Busso	Busso_T03</vector>
          <vector>Busso_T03_L2	Busso	Busso_T03</vector>
          <vector>Busso_T04_L1	Busso	Busso_T04</vector>
          <vector>Busso_T04_L2	Busso	Busso_T04</vector>
          <vector>Busso_T05_L1	Busso	Busso_T05</vector>
          <vector>Busso_T05_L2	Busso	Busso_T05</vector>
          <vector>Busso_T06_L1	Busso	Busso_T06</vector>
          <vector>Busso_T06_L2	Busso	Busso_T06</vector>
          <vector>Busso_T07_L1	Busso	Busso_T07</vector>
          <vector>Busso_T07_L2	Busso	Busso_T07</vector>
          <vector>Busso_T08_L1	Busso	Busso_T08</vector>
          <vector>Busso_T08_L2	Busso	Busso_T08</vector>
          <vector>Busso_T09_L1	Busso	Busso_T09</vector>
          <vector>Busso_T09_L2	Busso	Busso_T09</vector>
          <vector>Busso_T10_L1	Busso	Busso_T10</vector>
          <vector>Busso_T10_L2	Busso	Busso_T10</vector>
          <vector>Busso_T11_L1	Busso	Busso_T11</vector>
          <vector>Busso_T11_L2	Busso	Busso_T11</vector>
          <vector>Busso_T12_L1	Busso	Busso_T12</vector>
          <vector>Busso_T12_L2	Busso	Busso_T12</vector>
          <vector>Busso_T13_L1	Busso	Busso_T13</vector>
          <vector>Busso_T13_L2	Busso	Busso_T13</vector>
          <vector>Busso_T14_L1	Busso	Busso_T14</vector>
          <vector>Busso_T14_L2	Busso	Busso_T14</vector>
          <vector>Busso_T15_L1	Busso	Busso_T15</vector>
          <vector>Busso_T15_L2	Busso	Busso_T15</vector>
          <vector>Busso_T16_L1	Busso	Busso_T16</vector>
          <vector>Busso_T16_L2	Busso	Busso_T16</vector>
          <vector>Busso_T17_L1	Busso	Busso_T17</vector>
          <vector>Busso_T17_L2	Busso	Busso_T17</vector>
          <vector>Busso_T18_L1	Busso	Busso_T18</vector>
          <vector>Busso_T18_L2	Busso	Busso_T18</vector>
          <vector>Busso_T19_L1	Busso	Busso_T19</vector>
          <vector>Busso_T19_L2	Busso	Busso_T19</vector>
          <vector>Busso_T20_L1	Busso	Busso_T20</vector>
          <vector>Busso_T20_L2	Busso	Busso_T20</vector>
          <vector>Busso_T21_L1	Busso	Busso_T21</vector>
          <vector>Busso_T21_L2	Busso	Busso_T21</vector>
          <vector>Busso_T22_L1	Busso	Busso_T22</vector>
          <vector>Busso_T22_L2	Busso	Busso_T22</vector>
        </classifiermat>
        <idvec>Campo_T01_L1_R1	Campo_T01_L2_R1	Campo_T02_L1_R1	Campo_T02_L2_R1	Campo_T03_L1_R1	Campo_T03_L2_R1	Campo_T04_L1_R1	Campo_T04_L2_R1	Campo_T05_L1_R1	Campo_T05_L2_R1	Campo_T06_L1_R1	Campo_T06_L2_R1	Campo_T07_L1_R1	Campo_T07_L2_R1	Campo_T08_L1_R1	Campo_T08_L2_R1	Campo_T09_L1_R1	Campo_T09_L2_R1	Campo_T10_L1_R1	Campo_T10_L2_R1	Campo_T11_L1_R1	Campo_T11_L2_R1	Campo_T12_L1_R1	Campo_T12_L2_R1	Campo_T13_L1_R1	Campo_T13_L2_R1	Campo_T14_L1_R1	Campo_T14_L2_R1	Campo_T15_L1_R1	Campo_T15_L2_R1	Campo_T16_L1_R1	Campo_T16_L2_R1	Campo_T17_L1_R1	Campo_T17_L2_R1	Campo_T18_L1_R1	Campo_T18_L2_R1	Campo_T19_L1_R1	Campo_T19_L2_R1	Campo_T20_L1_R1	Campo_T20_L2_R1	Campo_T21_L1_R1	Campo_T21_L2_R1	Campo_T22_L1_R1	Campo_T22_L2_R1	Campo_T01_L1_R2	Campo_T01_L2_R2	Campo_T02_L1_R2	Campo_T02_L2_R2	Campo_T03_L1_R2	Campo_T03_L2_R2	Campo_T04_L1_R2	Campo_T04_L2_R2	Campo_T05_L1_R2	Campo_T05_L2_R2	Campo_T06_L1_R2	Campo_T06_L2_R2	Campo_T07_L1_R2	Campo_T07_L2_R2	Campo_T08_L1_R2	Campo_T08_L2_R2	Campo_T09_L1_R2	Campo_T09_L2_R2	Campo_T10_L1_R2	Campo_T10_L2_R2	Campo_T11_L1_R2	Campo_T11_L2_R2	Campo_T12_L1_R2	Campo_T12_L2_R2	Campo_T13_L1_R2	Campo_T13_L2_R2	Campo_T14_L1_R2	Campo_T14_L2_R2	Campo_T15_L1_R2	Campo_T15_L2_R2	Campo_T16_L1_R2	Campo_T16_L2_R2	Campo_T17_L1_R2	Campo_T17_L2_R2	Campo_T18_L1_R2	Campo_T18_L2_R2	Campo_T19_L1_R2	Campo_T19_L2_R2	Campo_T20_L1_R2	Campo_T20_L2_R2	Campo_T21_L1_R2	Campo_T21_L2_R2	Campo_T22_L1_R2	Campo_T22_L2_R2	Busso_T01_L1_R1	Busso_T01_L2_R1	Busso_T02_L1_R1	Busso_T02_L2_R1	Busso_T03_L1_R1	Busso_T03_L2_R1	Busso_T04_L1_R1	Busso_T04_L2_R1	Busso_T05_L1_R1	Busso_T05_L2_R1	Busso_T06_L1_R1	Busso_T06_L2_R1	Busso_T07_L1_R1	Busso_T07_L2_R1	Busso_T08_L1_R1	Busso_T08_L2_R1	Busso_T09_L1_R1	Busso_T09_L2_R1	Busso_T10_L1_R1	Busso_T10_L2_R1	Busso_T11_L1_R1	Busso_T11_L2_R1	Busso_T12_L1_R1	Busso_T12_L2_R1	Busso_T13_L1_R1	Busso_T13_L2_R1	Busso_T14_L1_R1	Busso_T14_L2_R1	Busso_T15_L1_R1	Busso_T15_L2_R1	Busso_T16_L1_R1	Busso_T16_L2_R1	Busso_T17_L1_R1	Busso_T17_L2_R1	Busso_T18_L1_R1	Busso_T18_L2_R1	Busso_T19_L1_R1	Busso_T19_L2_R1	Busso_T20_L1_R1	Busso_T20_L2_R1	Busso_T21_L1_R1	Busso_T21_L2_R1	Busso_T22_L1_R1	Busso_T22_L2_R1	Busso_T01_L1_R2	Busso_T01_L2_R2	Busso_T02_L1_R2	Busso_T02_L2_R2	Busso_T03_L1_R2	Busso_T03_L2_R2	Busso_T04_L1_R2	Busso_T04_L2_R2	Busso_T05_L1_R2	Busso_T05_L2_R2	Busso_T06_L1_R2	Busso_T06_L2_R2	Busso_T07_L1_R2	Busso_T07_L2_R2	Busso_T08_L1_R2	Busso_T08_L2_R2	Busso_T09_L1_R2	Busso_T09_L2_R2	Busso_T10_L1_R2	Busso_T10_L2_R2	Busso_T11_L1_R2	Busso_T11_L2_R2	Busso_T12_L1_R2	Busso_T12_L2_R2	Busso_T13_L1_R2	Busso_T13_L2_R2	Busso_T14_L1_R2	Busso_T14_L2_R2	Busso_T15_L1_R2	Busso_T15_L2_R2	Busso_T16_L1_R2	Busso_T16_L2_R2	Busso_T17_L1_R2	Busso_T17_L2_R2	Busso_T18_L1_R2	Busso_T18_L2_R2	Busso_T19_L1_R2	Busso_T19_L2_R2	Busso_T20_L1_R2	Busso_T20_L2_R2	Busso_T21_L1_R2	Busso_T21_L2_R2	Busso_T22_L1_R2	Busso_T22_L2_R2</idvec>
        <meanconfig>-0.04127572568798527 -0.4536822127949655 -0.04267809131867729 -0.3367598578244596 -0.05409445812088161 0.3938563294944204 -0.022807910239560067 0.35688896316234864 -0.001891706185668722 0.3627563585613296 -0.052859270646905626 0.2610202409134039 -0.044114853893844896 -0.2730823957391076 0.0757516198331478 -0.21740699095277755 0.051951734689620256 -0.0750159110346147 0.1804417631239126 0.07974262915298251 -0.048423101553157016 -0.09831715293855937 </meanconfig>
        <omitflag>false	false	false	false	false	false	false	false	false	false	false	false	false	false	false	false	false	false	false	false	false	false	false	false	false	false	false	false	false	false	false	false	false	false	false	false	false	false	false	false	false	false	false	false	false	false	false	false	false	false	false	false	false	false	false	false	false	false	false	false	false	false	false	false	false	false	false	false	false	false	false	false	false	false	false	false	false	false	false	false	false	false	false	false	false	false	false	false	false	false	false	false	false	false	false	false	false	false	false	false	false	false	false	false	false	false	false	false	false	false	false	false	false	false	false	false	false	false	false	false	false	false	false	false	false	false	false	false	false	false	false	false	false	false	false	false	false	false	false	false	false	false	false	false	false	false	false	false	false	false	false	false	false	false	false	false	false	false	false	false	false	false	false	false	false	false	false	false	false	false	false	false	false	false	false	false</omitflag>
        <uniquenumvec>2 3 4 5 6 7 8 9 10 11 12 13 14 15 16 17 18 19 20 21 22 23 24 25 26 27 28 29 30 31 32 33 34 35 36 37 38 39 40 41 42 43 44 45 46 47 48 49 50 51 52 53 54 55 56 57 58 59 60 61 62 63 64 65 66 67 68 69 70 71 72 73 74 75 76 77 78 79 80 81 82 83 84 85 86 87 88 89 90 91 92 93 94 95 96 97 98 99 100 101 102 103 104 105 106 107 108 109 110 111 112 113 114 115 116 117 118 119 120 121 122 123 124 125 126 127 128 129 130 131 132 133 134 135 136 137 138 139 140 141 142 143 144 145 146 147 148 149 150 151 152 153 154 155 156 157 158 159 160 161 162 163 164 165 166 167 168 169 170 171 172 173 174 175 176 177 </uniquenumvec>
        <linkedsets>366 </linkedsets>
        <linksetmatrix>
          <vector>0 </vector>
          <vector>1 </vector>
          <vector>2 </vector>
          <vector>3 </vector>
          <vector>4 </vector>
          <vector>5 </vector>
          <vector>6 </vector>
          <vector>7 </vector>
          <vector>8 </vector>
          <vector>9 </vector>
          <vector>10 </vector>
          <vector>11 </vector>
          <vector>12 </vector>
          <vector>13 </vector>
          <vector>14 </vector>
          <vector>15 </vector>
          <vector>16 </vector>
          <vector>17 </vector>
          <vector>18 </vector>
          <vector>19 </vector>
          <vector>20 </vector>
          <vector>21 </vector>
          <vector>22 </vector>
          <vector>23 </vector>
          <vector>24 </vector>
          <vector>25 </vector>
          <vector>26 </vector>
          <vector>27 </vector>
          <vector>28 </vector>
          <vector>29 </vector>
          <vector>30 </vector>
          <vector>31 </vector>
          <vector>32 </vector>
          <vector>33 </vector>
          <vector>34 </vector>
          <vector>35 </vector>
          <vector>36 </vector>
          <vector>37 </vector>
          <vector>38 </vector>
          <vector>39 </vector>
          <vector>40 </vector>
          <vector>41 </vector>
          <vector>42 </vector>
          <vector>43 </vector>
          <vector>44 </vector>
          <vector>45 </vector>
          <vector>46 </vector>
          <vector>47 </vector>
          <vector>48 </vector>
          <vector>49 </vector>
          <vector>50 </vector>
          <vector>51 </vector>
          <vector>52 </vector>
          <vector>53 </vector>
          <vector>54 </vector>
          <vector>55 </vector>
          <vector>56 </vector>
          <vector>57 </vector>
          <vector>58 </vector>
          <vector>59 </vector>
          <vector>60 </vector>
          <vector>61 </vector>
          <vector>62 </vector>
          <vector>63 </vector>
          <vector>64 </vector>
          <vector>65 </vector>
          <vector>66 </vector>
          <vector>67 </vector>
          <vector>68 </vector>
          <vector>69 </vector>
          <vector>70 </vector>
          <vector>71 </vector>
          <vector>72 </vector>
          <vector>73 </vector>
          <vector>74 </vector>
          <vector>75 </vector>
          <vector>76 </vector>
          <vector>77 </vector>
          <vector>78 </vector>
          <vector>79 </vector>
          <vector>80 </vector>
          <vector>81 </vector>
          <vector>82 </vector>
          <vector>83 </vector>
          <vector>84 </vector>
          <vector>85 </vector>
          <vector>86 </vector>
          <vector>87 </vector>
          <vector>88 </vector>
          <vector>89 </vector>
          <vector>90 </vector>
          <vector>91 </vector>
          <vector>92 </vector>
          <vector>93 </vector>
          <vector>94 </vector>
          <vector>95 </vector>
          <vector>96 </vector>
          <vector>97 </vector>
          <vector>98 </vector>
          <vector>99 </vector>
          <vector>100 </vector>
          <vector>101 </vector>
          <vector>102 </vector>
          <vector>103 </vector>
          <vector>104 </vector>
          <vector>105 </vector>
          <vector>106 </vector>
          <vector>107 </vector>
          <vector>108 </vector>
          <vector>109 </vector>
          <vector>110 </vector>
          <vector>111 </vector>
          <vector>112 </vector>
          <vector>113 </vector>
          <vector>114 </vector>
          <vector>115 </vector>
          <vector>116 </vector>
          <vector>117 </vector>
          <vector>118 </vector>
          <vector>119 </vector>
          <vector>120 </vector>
          <vector>121 </vector>
          <vector>122 </vector>
          <vector>123 </vector>
          <vector>124 </vector>
          <vector>125 </vector>
          <vector>126 </vector>
          <vector>127 </vector>
          <vector>128 </vector>
          <vector>129 </vector>
          <vector>130 </vector>
          <vector>131 </vector>
          <vector>132 </vector>
          <vector>133 </vector>
          <vector>134 </vector>
          <vector>135 </vector>
          <vector>136 </vector>
          <vector>137 </vector>
          <vector>138 </vector>
          <vector>139 </vector>
          <vector>140 </vector>
          <vector>141 </vector>
          <vector>142 </vector>
          <vector>143 </vector>
          <vector>144 </vector>
          <vector>145 </vector>
          <vector>146 </vector>
          <vector>147 </vector>
          <vector>148 </vector>
          <vector>149 </vector>
          <vector>150 </vector>
          <vector>151 </vector>
          <vector>152 </vector>
          <vector>153 </vector>
          <vector>154 </vector>
          <vector>155 </vector>
          <vector>156 </vector>
          <vector>157 </vector>
          <vector>158 </vector>
          <vector>159 </vector>
          <vector>160 </vector>
          <vector>161 </vector>
          <vector>162 </vector>
          <vector>163 </vector>
          <vector>164 </vector>
          <vector>165 </vector>
          <vector>166 </vector>
          <vector>167 </vector>
          <vector>168 </vector>
          <vector>169 </vector>
          <vector>170 </vector>
          <vector>171 </vector>
          <vector>172 </vector>
          <vector>173 </vector>
          <vector>174 </vector>
          <vector>175 </vector>
        </linksetmatrix>
      </morphojset_contents>
      <wireframelinks>
        <wireframelinks_content visiblename="leaves_and_replicas wireframe" nlmk="11" uniquenumber="179">
          <links>
            <vector>2 3 </vector>
            <vector>3 4 </vector>
            <vector>4 9 </vector>
            <vector>9 10 </vector>
            <vector>8 9 </vector>
            <vector>7 8 </vector>
            <vector>6 7 </vector>
            <vector>1 7 </vector>
            <vector>4 5 </vector>
            <vector>2 5 </vector>
            <vector>5 10 </vector>
            <vector>6 10 </vector>
            <vector>1 6 </vector>
            <vector>0 1 </vector>
          </links>
        </wireframelinks_content>
      </wireframelinks>
      <procrustes_anova>
        <procanova_contents visiblename="Procrustes ANOVA ... (NB POPULATIONS TO BE CORRECTED MANUALLY!)" individualclassifier="0" sideclassifier="-1" error1classifier="-1" error2classifier="-1" dim="2" asymshapedim="0" shapedim="18" objsymm="false" sideincluded="false" error1included="false" error2included="false" extraeffectsincluded="true" nextramains="2" inddf="43" sidedf="0" indbysidedf="0" residdf="88" error1df="0" error2df="0" csindss="350.97038246650845" csindms="8.162101917825778" csindf="41972.995030323415" csindpval="1.1102230246251565E-16" csresidss="0.017112549825185397" csresidms="1.9446079346801588E-4" indss="0.8067424785431154" indms="0.0010423029438541543" indf="1340.9199812811664" indpvalprocpar="1.1102230246251565E-16" indpilltr="17.273269548933627" indpvalman="1.1102230246251565E-16" nlmk="11" residss="0.0012312501015068358" residms="7.773043570118913E-7" uniqueid="272">
          <grandmean>-0.04127572568798527 -0.4536822127949655 -0.04267809131867729 -0.3367598578244595 -0.05409445812088164 0.3938563294944203 -0.02280791023956006 0.3568889631623485 -0.00189170618566872 0.36275635856132965 -0.052859270646905626 0.26102024091340387 -0.04411485389384488 -0.2730823957391078 0.07575161983314779 -0.2174069909527775 0.051951734689620305 -0.0750159110346147 0.18044176312391244 0.07974262915298244 -0.04842310155315703 -0.09831715293855936 </grandmean>
          <extramaineffectclassifiers>1 2 </extramaineffectclassifiers>
          <originalextramaineffectclassifiers>1 2 </originalextramaineffectclassifiers>
          <csextramainss>55.57831665604802 491.5174862863391 </csextramainss>
          <csextramainms>55.57831665604802 11.430639215961374 </csextramainms>
          <extramainlevels>2 44 </extramainlevels>
          <csextramainf>6.809314220233723 1.4004528895917376 </csextramainf>
          <csextramainpval>0.012426960639441265 0.13669376644075526 </csextramainpval>
          <extramainss>0.06634700739615328 1.489266560550735 </extramainss>
          <extramainms>0.0036859448553418486 0.001924117003295523 </extramainms>
          <extramainf>3.5363469681014443 1.8460247230816205 </extramainf>
          <extramainpvalprocpar>1.0443567920459529E-6 1.1102230246251565E-16 </extramainpvalprocpar>
          <extramainpilltr>0.6120975080181501 10.577044341054716 </extramainpilltr>
          <extramainpvalman>0.027079385842368686 4.5204250176400507E-7 </extramainpvalman>
        </procanova_contents>
        <morphojset>
          <morphojset_contents visiblename="leaves_and_replicas, individual values" uniqueid="273" alignmentmethod="1" dimension="2" hasprocrustesfit="false" hasrawdata="false" linkedoutlinenumber="0" linkedwireframenumber="179" nincl="88" nlmk="11" nobs="88" objsymmetry="false" procsumsquare="0.0" procrustesfitfromparentset="false">
            <alignmentvectors>
              <vector>0.0 </vector>
              <vector>0.0 </vector>
              <vector>0.0 </vector>
              <vector>0.0 </vector>
              <vector>0.0 </vector>
              <vector>0.0 </vector>
              <vector>0.0 </vector>
              <vector>0.0 </vector>
              <vector>0.0 </vector>
              <vector>0.0 </vector>
              <vector>0.0 </vector>
            </alignmentvectors>
            <datavector>
              <datamatrix visiblename="Individual means" matrixtype="2" iscoordinates="true" issymmetrycomponent="false" isasymmetrycomponent="false">
                <data>
                  <vector>-0.04222497841107295 -0.4699336534607139 -0.03675402252716868 -0.3529342386761511 -0.04065833257583741 0.3728726926474476 -0.015077890176843732 0.3399898721713784 0.0014018802024413344 0.3413152529490664 -0.051731804977011075 0.2557994924165863 -0.04195765432083694 -0.29064602278935936 0.05707071301243008 -0.25806512104992163 0.04333042655420304 -0.02310753696379974 0.18856790564164472 0.1474047112265599 -0.061966242421948724 -0.0626954484710934 </vector>
                  <vector>-0.016729745731714197 -0.47154641563413235 -0.03045173655648414 -0.3365979445588339 -0.07234199812257003 0.4274114106426987 -0.01087283284208047 0.3500631019851884 0.05037822712682448 0.37714076715376743 -0.07111490921506652 0.20186997146913987 -0.042337916259983566 -0.2709804352173395 0.053266711297144415 -0.19643435590619224 0.028107151833575962 -0.07408158133508971 0.1776257948829894 0.0820036387920695 -0.06552874641263534 -0.08884815739127624 </vector>
                  <vector>-0.04350724205635603 -0.4426041045353322 -0.04160269205047412 -0.33107093930474973 -0.047157893302600645 0.40208206495005194 -0.01999274411966668 0.35544469609103146 -0.0045903320844263 0.35876259908355285 -0.05952811286264529 0.2653665809139873 -0.04042690922597601 -0.2781887330581774 0.06911192255123486 -0.22152800254524913 0.04817446417755368 -0.08517676082563531 0.17953359230089838 0.0938051524619471 -0.040014053327541606 -0.11689255323142723 </vector>
                  <vector>-0.056758241695637965 -0.43888997107240024 -0.04535094692132009 -0.3411960680858944 -0.05273521812255811 0.40599831299652067 -0.023294331709139228 0.3523331363971247 -0.002804946224879388 0.3620164623710431 -0.05817249868973649 0.26066562919759395 -0.04398371928934745 -0.2668428388879184 0.0838180661289504 -0.2178896597475647 0.07655662638045153 -0.07235877618333665 0.1682244261712717 0.08662614135048947 -0.04549921602805615 -0.1304623683356569 </vector>
                  <vector>-0.0578582392211035 -0.4878153071437863 -0.06421005790095635 -0.3410935504462079 -0.10535433326370672 0.44931122963711645 -0.011070903733713507 0.3586216449723463 0.045987599724332 0.37775133613891676 -0.0811314620004044 0.13221325185637472 -0.07152734503970093 -0.21915916807624078 0.13138951897831308 -0.12805159395725768 0.0708086443880362 -0.10090867492786762 0.21711927582033672 0.07420861056721773 -0.07415269775143321 -0.11507777862061194 </vector>
                  <vector>-0.07483605576434736 -0.444988670364062 -0.06281936131786642 -0.31451545733163405 -0.07175921002235858 0.39754793558956236 -0.03588625029416048 0.3712765905235412 -0.017966575643581437 0.3787106520722418 -0.06275850710899525 0.23445679256186722 -0.05583412812641389 -0.24156820950302837 0.1194848789490496 -0.2102359737428683 0.10442129243955252 -0.08306672694552175 0.20519004216331493 0.0446376978172584 -0.047236125274193755 -0.1322546306773561 </vector>
                  <vector>-0.06918036744781117 -0.48807844881327145 -0.05452339233101037 -0.32167704463794916 -0.06456153799987435 0.3841685611832948 -0.03050365353917846 0.3629410474724247 -0.014239561331633312 0.3639936809891877 -0.05744870953040132 0.2822506913904452 -0.050559697059421455 -0.23264015302073282 0.12944963510592483 -0.13211240318821388 0.0626926236788203 -0.10629389124714982 0.20429765071769862 0.028763852835551867 -0.055422990263113134 -0.1413158929635877 </vector>
                  <vector>-0.06787723541851184 -0.4865103366084511 -0.06335545103460813 -0.35137135190593677 -0.06550793409394484 0.38921417960155275 -0.01556706574415873 0.348837739327159 0.016131589123925167 0.3615971223711296 -0.07394125300456766 0.19696275544367642 -0.05924733200914542 -0.26254841573948706 0.11492863425578959 -0.19895329991892974 0.08668226457552002 -0.032727871090286714 0.19172394487252067 0.11155506283775479 -0.0639701615228191 -0.07605558431818166 </vector>
                  <vector>-0.03949536680038286 -0.4186551714259831 -0.02828128156617809 -0.31534123739558206 -0.05067506573991397 0.3979490155738369 -0.03202024201785296 0.37319417791486265 -0.01894630020429755 0.38199748997487026 -0.048342284576984 0.2988274857422031 -0.029053149594867926 -0.27036726583173754 0.06660029706540305 -0.2227563647297661 0.04066958008918038 -0.1173642847140313 0.1760515360505404 0.027329214294805487 -0.03650772270464543 -0.13481305940347804 </vector>
                  <vector>-0.060952426722259735 -0.4452155082060432 -0.04270788488871828 -0.35603612901192416 -0.060064117523006055 0.39198246083255944 -0.02401062992130091 0.34756247495718995 0.007976952399511088 0.3580962279183353 -0.05296350872237476 0.21987779478418065 -0.04569735884046659 -0.3055330514976541 0.07046785706684666 -0.24421991814968447 0.07830052355972275 -0.020890059954274974 0.1857239416123543 0.11835145134398864 -0.056073348020309305 -0.0639757430166732 </vector>
                  <vector>-0.036502003291286375 -0.43787650411383233 -0.04183188928860144 -0.3429263292185043 -0.047281178552833085 0.4241219931878447 -0.013671112755952525 0.33584011665305813 0.012719245271121872 0.3550334134013229 -0.06543625589437448 0.2091122155554213 -0.04408227073218744 -0.3042872103430946 0.04269196932635089 -0.26333369432455117 0.06670029978202265 -0.02592118752368454 0.1802056876102745 0.1397625754882932 -0.05351249147453405 -0.08952538876227234 </vector>
                  <vector>-0.06710226560818555 -0.4366125931449754 -0.05368184868511669 -0.3426495445954164 -0.0781631542114468 0.4139461848050082 -0.024101540703222662 0.33566223484302365 0.01938927470696722 0.36433744424571957 -0.05316267207529088 0.16504319573206444 -0.05114784078430725 -0.29527501516395077 0.05685859024944068 -0.2638362614893337 0.0784483842731071 -0.027242129451344556 0.22240440640786346 0.17488184361468084 -0.04974133356980942 -0.08825535939547663 </vector>
                  <vector>-0.043106729085754636 -0.4035965095118356 -0.03536198972173415 -0.3020836022762651 -0.06129391137540692 0.41567449702603965 -0.0333584863390335 0.37968029198845543 -0.018334148830448517 0.3822759407795041 -0.06487510408016758 0.27220969863480116 -0.033802646843333756 -0.26311524895598376 0.05516025096749505 -0.23407443083933366 0.07211876390173821 -0.1284214570006497 0.19616768167404647 0.027715031293582416 -0.03331368026740053 -0.1462642111383145 </vector>
                  <vector>-0.044081696283366015 -0.43984519123849486 -0.048361570195816994 -0.3173572538399157 -0.0619162665370617 0.4221326912108192 -0.030229574334754688 0.3744943110576804 -0.01019437094654065 0.3732225924626663 -0.06198473235736281 0.2568367523977972 -0.05134369902885201 -0.2537685950977975 0.12451342401708053 -0.15683305586534751 0.035087235039024584 -0.1354585946533925 0.20124866639622918 0.010883881283318964 -0.05273741576858025 -0.13430753771733348 </vector>
                  <vector>-0.03653245717481899 -0.46603407990393186 -0.03961335814873952 -0.3419246746566179 -0.04103594611443839 0.36140543300932043 -0.024833183017545373 0.3418317467882276 -0.012847458096172291 0.3459130950252003 -0.042689633522594354 0.29671504978012286 -0.04101458809050754 -0.2994499978083938 0.03853105859449578 -0.2532524062328201 0.06492045231729106 -0.044724607087273896 0.1797658317340333 0.11710185156073527 -0.044650718481002855 -0.057581410474569064 </vector>
                  <vector>-0.05051383916671531 -0.4503323270392625 -0.05638416117309989 -0.3293330000087643 -0.062326007596636104 0.3962493052311885 -0.036972429565833326 0.3603472056894741 -0.01753289412922437 0.3762066969935796 -0.050737067439127634 0.2880063369784248 -0.05483144759916319 -0.23898391019216259 0.13785698529865487 -0.15420980814578725 0.04093315956661614 -0.13136744364683559 0.204003695624966 0.014342912747040588 -0.05349599382043736 -0.13092596860689587 </vector>
                  <vector>-0.039372051755164644 -0.49359345285750345 -0.03974464663265044 -0.3385078182377457 -0.05463597300832318 0.37131956380968734 -0.02190076919634489 0.34626243060829487 -0.006845241606936269 0.344745491282418 -0.046113937126400675 0.2790740597323343 -0.044978518741600866 -0.25706283259182655 0.0421583533993736 -0.21190155849834308 0.05274214956754516 -0.07346508289469912 0.2025395779010633 0.11235840344688769 -0.04384894280056137 -0.07922920379950549 </vector>
                  <vector>-0.012755034783729956 -0.4521987105701054 -0.02557366397454531 -0.34852643310320985 -0.04635333931809148 0.40519279365146604 -0.005629672534585278 0.3573093391689207 0.021375864963841678 0.36352589634900195 -0.056002235573404835 0.24594775403216768 -0.03502974024910127 -0.29667895188746946 0.052869428978287024 -0.24384237739689596 0.027900604406261405 -0.04468671117007586 0.1430922335189772 0.08537405977112025 -0.06389444543390943 -0.07141665884492039 </vector>
                  <vector>-0.056925907450389175 -0.44792969901570534 -0.050550410268766555 -0.3361466500632905 -0.06393052542866635 0.3955839932552692 -0.029183304443634994 0.36553832337494313 -0.00831555830575301 0.36517835595439413 -0.0494909749860194 0.2462934558848766 -0.045421356548774994 -0.2610094734763473 0.0839010215005129 -0.21560105223578058 0.06781260521022445 -0.08627176517545526 0.19053682452707488 0.07881622690155811 -0.038432413805807926 -0.10445171540446226 </vector>
                  <vector>-0.019711807046173722 -0.4457845172315293 -0.03222419891483101 -0.3255287016958134 -0.04951987454842438 0.42229728234693065 -0.012900861174077318 0.3634146390030524 0.014611835234128175 0.36340587122031054 -0.06360520231020647 0.248657464784922 -0.037178010651146884 -0.27893347394871904 0.07314100704678399 -0.2169178638506103 0.02041719196541019 -0.10974029802166799 0.16189131310377208 0.07385346432921322 -0.054921392705234606 -0.09472386693608759 </vector>
                  <vector>-0.05454732189917878 -0.41801246990203966 -0.0426327090160501 -0.32461446601917304 -0.057510585309547085 0.38610200975748127 -0.03824555449373812 0.37503329355578285 -0.02866331815592158 0.3772810852395354 -0.04500334274043549 0.3315682051680884 -0.04372811948140981 -0.2486254200623852 0.11709395995059267 -0.17821492996417035 0.05275168444062765 -0.14722741576196113 0.17987406615400153 0.0032013594071369964 -0.03938875944894096 -0.15649125141829529 </vector>
                  <vector>-0.06390808835062528 -0.4452343626513616 -0.06197471555483246 -0.33084253903622696 -0.06553697339956466 0.403000953340235 -0.030301890767427175 0.3604847150013063 -0.006158258733220048 0.36297461531161407 -0.07551595575047038 0.2783032433231152 -0.06525437040794012 -0.23854552041430427 0.15702183465173777 -0.14990756289135482 0.08225723187126185 -0.12180090097833174 0.1989220889870347 0.025572949080915956 -0.0695509025459533 -0.14400559008560793 </vector>
                  <vector>-0.03852988862788784 -0.49845427013424426 -0.056441320359374075 -0.33696708919978713 -0.058273544974624454 0.39335988044340103 -0.027256585739486482 0.35771787694798485 0.009245307349368025 0.3726878378522942 -0.06174069491220809 0.21581856750741732 -0.05865841335037711 -0.2562285709904196 0.10085071687611288 -0.16858277617968065 0.046676289779251215 -0.06023193825325994 0.20107128550579328 0.05914471313071025 -0.056943151546567414 -0.07826423112441581 </vector>
                  <vector>-0.03395044117921731 -0.4219509255456523 -0.03378262969227974 -0.3340584429330091 -0.051040124939515256 0.3906633793262716 -0.023684060249180322 0.36084549129562 -0.0036528815575950085 0.36944011043740865 -0.04612350000954602 0.2673905384727825 -0.03349446587741079 -0.3018549706651412 0.05088423999208486 -0.26089739993983974 0.04068985936866346 -0.07470946199239945 0.17353431251573845 0.09045080094703221 -0.03938030837174206 -0.08531911940307328 </vector>
                  <vector>-0.040631242702742126 -0.4335458470439289 -0.035562481444859156 -0.3171569606611374 -0.06356684178937705 0.4047586403210813 -0.019455893095444227 0.3546846257768128 0.004520185567216584 0.3623241148000031 -0.05533930537436685 0.2724887319649619 -0.03574136202859951 -0.28470644228178676 0.04588033063601475 -0.20586758857657975 0.03772183018610063 -0.10136946670614874 0.20259794234173062 0.09680934244065523 -0.04042316229567339 -0.14841915003393363 </vector>
                  <vector>-0.03500701864317614 -0.4649459308409496 -0.0441814065355768 -0.34023831661731785 -0.04282213502494549 0.36135227808888704 -0.021518721493741098 0.3430743304765871 -0.01263662689731889 0.34831449452451035 -0.034371156546819326 0.2968895241740575 -0.046046604578192186 -0.29990791571823794 0.04542440253018441 -0.24962606820872182 0.06982307472940186 -0.0202460218938982 0.17001080994486586 0.11549810363786356 -0.04867461748468274 -0.09016447762278046 </vector>
                  <vector>-0.036002693184995355 -0.46847782103258634 -0.039897269823707955 -0.35754689452025534 -0.0367624241993323 0.376158966828418 -0.009397433651435805 0.33945086441163863 0.018320622896363936 0.3497094563124472 -0.051880252661301085 0.22354023285712857 -0.04053673563399547 -0.30477450283834706 0.04555312794300928 -0.2588735401017189 0.024421549940212735 -0.03348460796504968 0.17861746948715218 0.19292327475617438 -0.052435961111970436 -0.05862542870784985 </vector>
                  <vector>-0.027680526413450413 -0.440616652986891 -0.022829851388461386 -0.3379141436149556 -0.044264417929282596 0.3931050508072755 -0.023337254907034692 0.3651048484611963 -0.010791451882352282 0.37016766616282903 -0.040408897558285715 0.30538025234169747 -0.028358893071741217 -0.27368083319068925 0.05434298289028672 -0.21854997535674459 0.030490888607532015 -0.09434511055268234 0.15260751251892113 0.042071992001814454 -0.03977009086613205 -0.11072309407284914 </vector>
                  <vector>-0.036639332228088996 -0.4900972510458484 -0.04693443335028931 -0.356561807766384 -0.054837767315053215 0.4118851957411102 -0.009541897933477098 0.3349091625066501 0.02885472955612027 0.3416690166628568 -0.06606988669383812 0.20247933867365003 -0.05053454797085794 -0.2771587403048105 0.0721133947678289 -0.20537671158072224 0.03669906491729285 -0.054447999745917276 0.19087147895071632 0.14854508557461 -0.06398080270035239 -0.05584528871519519 </vector>
                  <vector>-0.026375117374616338 -0.45163454968714245 -0.03227079067911448 -0.3150246353509164 -0.05847445248495799 0.41610722314311055 -0.026607857913736592 0.37361150577511437 -0.01779640642465047 0.3794787301779328 -0.050765726798234906 0.2998074135903801 -0.029774984840905672 -0.23629468217686633 0.06952328382543607 -0.17420435229792441 0.02419413302544949 -0.14431614886267957 0.17720509253514738 -0.011339455063674436 -0.028857172869816716 -0.13619104924733422 </vector>
                  <vector>-0.039300844579098174 -0.4430352676104556 -0.036133756893506494 -0.3118562217374877 -0.05862180859087057 0.39586877128226394 -0.033602893875819675 0.3673533678593385 -0.015992695764583356 0.3713064063999798 -0.050072808627552354 0.28516146877019366 -0.03437964349686026 -0.256295858950061 0.08104659353235072 -0.23054145565966455 0.01629964108309537 -0.12208464431974289 0.20038857132206328 0.040422010679219286 -0.029630354109218875 -0.09629857671358266 </vector>
                  <vector>-0.025751367950563733 -0.4495512218305895 -0.027222803670443406 -0.3275480926502987 -0.05421887849866817 0.3936889945532216 -0.029260425671064724 0.3687899951111193 -0.013496724037782223 0.3714732364683915 -0.040020434655599874 0.30381091746423483 -0.02902609320332907 -0.2657605947517823 0.053194251688474165 -0.20764704536511125 0.020669462711399876 -0.11014238618605983 0.17478276482956914 0.02317363316657558 -0.029649751541992578 -0.1002874359797008 </vector>
                  <vector>-0.05837340654634384 -0.43368259240969875 -0.041909790109265384 -0.32917215286800006 -0.05139593004638139 0.3848578061466527 -0.03126955546879433 0.3569538336480287 -0.01890741696194254 0.35942180250093747 -0.05123505330930903 0.2864036318068889 -0.037873674641266904 -0.2805581304292105 0.08132454886626272 -0.23423358834769903 0.04932808921235832 -0.09336739248456533 0.19371793881754007 0.08257324194560922 -0.033405749812857946 -0.0991964595089436 </vector>
                  <vector>-0.041052060141737415 -0.4816698250157414 -0.04160807776254595 -0.3674122554424064 -0.04213790883407234 0.3705745777391078 -0.015346567378557122 0.3400987664748219 -4.922987738741354E-4 0.34327126701288657 -0.04519990166813695 0.25074072985952606 -0.04598264893672068 -0.2931474619854353 0.03453886900029197 -0.25333238856757967 0.08137778796906166 -0.013410885134869873 0.16188666405604513 0.14466902319747213 -0.04598385752975326 -0.04038154813778297 </vector>
                  <vector>-0.017309788170733753 -0.4850111546499753 -0.0369060606779158 -0.3235800483730217 -0.035769094434311074 0.3932219883321051 -0.015300238929496161 0.35708011996232375 0.003011184986258631 0.3688208010157711 -0.05728413944817064 0.2439051313591037 -0.043455608655697545 -0.26417767286385985 0.05384226525880733 -0.19609515485449613 0.026306412972026565 -0.09017853651344943 0.18557444397068745 0.10003199721970649 -0.06270937687145374 -0.10401747063420838 </vector>
                  <vector>-0.04701115183003664 -0.5210106258958294 -0.05472543861685521 -0.3560556853750721 -0.04660376658698262 0.3704879812665953 -0.021102363110977365 0.3467313670797473 0.0011433008171025023 0.351387839493702 -0.050951375249323944 0.24155110256340273 -0.05728934450789508 -0.26177953882637695 0.08636238855118564 -0.19674011967288396 0.08389670486261216 -0.009299616050285824 0.16468126964526872 0.09017132113698453 -0.05840022397409707 -0.05544402571998365 </vector>
                  <vector>-0.05563404194200069 -0.44528848464888526 -0.05115237098846595 -0.3347974542227242 -0.07089041375028707 0.4102283506933042 -0.023165773637244383 0.36951687284984513 -0.008376602374945745 0.3798375681607839 -0.05360127151930629 0.25756622647012184 -0.055327100222547346 -0.23785664194936906 0.14186293760519741 -0.16052027387232295 0.047982824611593526 -0.12285479855014264 0.18213670233427898 0.019474753286208783 -0.053834890116273335 -0.13530611821681765 </vector>
                  <vector>-0.04174457378036303 -0.4254472307217483 -0.04972976431300867 -0.32768082073722166 -0.07702694419190062 0.4209707731261556 -0.020735247305832802 0.3743754391462486 0.014787792121562648 0.3876512381946611 -0.07279411577456603 0.2072878942102941 -0.04882857854055464 -0.2579097924235133 0.09227991485472553 -0.21965669110470978 0.062341258968189046 -0.08732596039006191 0.19296713312894825 0.04856455970966948 -0.0515168751671998 -0.12082940900977301 </vector>
                  <vector>-0.01588307932278277 -0.4605228622553352 -0.03902655760009412 -0.3196942323065639 -0.05014005802256159 0.386799786289597 -0.019172746027201162 0.37746815308080683 7.605950575525086E-4 0.37679365526721365 -0.04864212273869048 0.263278220734188 -0.040482155932841546 -0.26769604845645345 0.057430437518158683 -0.21708361589089345 0.02996109152727182 -0.09070741755694828 0.16862612087151713 0.06063897581206909 -0.04343152533032793 -0.10927461471767952 </vector>
                  <vector>-0.024949587516306323 -0.4617437360983897 -0.04938026990906573 -0.30961996987152585 -0.0586376453053086 0.3898843974343179 -0.02495105950553283 0.36758125177988094 -0.001003110438355923 0.3674477437743099 -0.06063536803805185 0.24055789341033823 -0.05482107217468657 -0.26584813596712176 0.07293227637239623 -0.21533810267442538 0.04333909393559296 -0.07876386739680521 0.22170602899794312 0.07510320695418399 -0.06359928641862331 -0.10926068134476229 </vector>
                  <vector>-0.03752955273243895 -0.4326987986686591 -0.04712376465758863 -0.3373582868997128 -0.07471040771769384 0.3926443215814363 -0.029455970194575038 0.3534908470475765 0.004544300794313333 0.37236921297244996 -0.047943454205883904 0.2226947497560619 -0.049623654046234235 -0.2996258286038306 0.03924073919863918 -0.24960460003627377 0.07582409252332242 -0.039584313068993154 0.2178539009515657 0.0958694334748561 -0.05107622991342836 -0.07819673755491197 </vector>
                  <vector>-0.036810105255532376 -0.41382229334075615 -0.04986030554281774 -0.32712308378605015 -0.062231938944783766 0.427894553366181 -0.029567723396947493 0.3587083479312577 3.724828782635794E-5 0.3875744712887329 -0.07141832553792726 0.21022852478161808 -0.05229676608919522 -0.2748260627237823 0.08642089347117367 -0.22337382932825223 0.061653339112023864 -0.07448329914140323 0.21488983176942342 0.048737854085299286 -0.06081614787324363 -0.11951518313284547 </vector>
                  <vector>-0.0719606484390824 -0.46547895597900446 -0.047523494659585795 -0.32782348458767174 -0.0734755659287237 0.4124035684566698 -0.028151018235070678 0.36773089244492796 0.0013360042376851923 0.3837394501922524 -0.056496659498291905 0.2224606060783899 -0.047897291206914286 -0.24600643921735366 0.11828866100132103 -0.12409179983034915 0.04794733809629484 -0.13812997902023721 0.20516576145412158 0.05142100021447844 -0.047233086821753284 -0.13622485875210194 </vector>
                  <vector>-0.025799684317983802 -0.45069210880317256 -0.047235282500357606 -0.3151004540116652 -0.04730382835451022 0.39580021356491446 -0.018574955619957326 0.36250629881684565 7.339252054798631E-4 0.3724531384973935 -0.06260775898092985 0.24942665709034995 -0.047848959828023944 -0.2664924568066477 0.07991988550848342 -0.22359880323213988 0.031183460411688353 -0.09468066570275444 0.19245287571004582 0.08982548765406445 -0.054919677233933664 -0.11944730706718823 </vector>
                  <vector>-0.03309473755926058 -0.4567114341279246 -0.05003851437854766 -0.3529524274268683 -0.03922935510834437 0.3785444231563744 -0.019706764205467943 0.3536151383957542 -0.004542837250142874 0.35354920489406494 -0.04901094975829841 0.2831206483525746 -0.05574862709152604 -0.26658341910774264 0.081467187049076 -0.22013910292419156 0.06159596598740334 -0.07407374326218022 0.15804503933238212 0.10674669604043599 -0.049736407017273776 -0.10511598399029604 </vector>
                  <vector>-0.05372121100710983 -0.43318787306023715 -0.02398899189905803 -0.34167374930041966 -0.04331652431281808 0.3765741287780404 -0.024393381587862875 0.3548313731812616 -0.015807362582939945 0.3550814488981471 -0.035946078800656006 0.3053032684261118 -0.02224530846679297 -0.30440456487547296 0.053134694992585496 -0.266597655142155 0.050099944097958024 -0.06812484779942887 0.14888535549422569 0.09443054358443381 -0.03270113592753093 -0.0722320726902798 </vector>
                  <vector>-0.015719858190448324 -0.4440442225924164 -0.03246319022567619 -0.31637213356689764 -0.043466414537049525 0.3946078695513279 -0.02036209524022261 0.3708672660256762 -0.010046019782852123 0.370235867273073 -0.05015025256829253 0.2998636967995865 -0.03767711952800393 -0.2655965995042697 0.05866702600441487 -0.2183891936412255 0.034932967369355056 -0.11242835969224153 0.16279975606744562 0.04715418684062249 -0.046514799368669896 -0.12589837749323501 </vector>
                  <vector>-0.0447878750836786 -0.44501956773284534 -0.041635674130041433 -0.36113797909488654 -0.043727516224193394 0.3724631795867469 -0.02068971439990934 0.35257653689381124 4.052590451324972E-4 0.3485084134418932 -0.041569967193465326 0.2681790340868676 -0.04553559598498629 -0.302493066336767 0.049859247912562424 -0.2579481612691925 0.08163502335319879 -0.032607270906759286 0.15078189423924693 0.13475418813132245 -0.04473508153386708 -0.07727530680019104 </vector>
                  <vector>-0.07533382677423239 -0.44007767054361185 -0.050879481353118386 -0.3343218871669351 -0.06380471499384419 0.3682826936205278 -0.03082975130568771 0.35254453815471853 -0.019581829571684167 0.35754646995524986 -0.04250630624114907 0.2773040690388542 -0.044170775249955066 -0.2881438391421143 0.08074022717907428 -0.23076318001993476 0.06888000702013777 -0.08163167356243209 0.20408111764674045 0.11368456819797856 -0.026594666356281348 -0.09442408853230128 </vector>
                  <vector>-0.04073528564699613 -0.44765952605250453 -0.033028647770258934 -0.33194169639010696 -0.04432592901197634 0.37036531109500803 -0.02175619426365999 0.35193214180787236 -0.0031992591784163367 0.3599108330731138 -0.04094000503039376 0.27193913112484813 -0.03380708223310178 -0.29932465567778965 0.05033216360987022 -0.2717027191885619 0.03669746297731129 -0.0637512289354891 0.17406845618399835 0.13234002968537967 -0.04330567963637667 -0.07210762054176895 </vector>
                  <vector>-0.022863880048241473 -0.4612090873244109 -0.04152830233327203 -0.3619131652958126 -0.04342176423672876 0.37669368010255605 -0.010971346568236746 0.34452603671216364 0.009415116808865635 0.3461602617356807 -0.061491581890535184 0.2403070925767073 -0.04750976390520649 -0.3125100392724081 0.02713097354167 -0.27076653956289964 0.07899299312460936 0.004992767807672852 0.1744882435017991 0.13109010860162384 -0.06224068799472341 -0.037371116080872714 </vector>
                  <vector>-0.03956329571752306 -0.47579909614314475 -0.04597643976814869 -0.3860375252460495 -0.03737299031311357 0.34696701015038156 -0.016367384397041815 0.32481581833226014 -0.001020747289337603 0.32462504402073167 -0.033346936175720945 0.27200865631518634 -0.049682178343318166 -0.33410287521398296 0.02967372343137888 -0.2982994484568352 0.09032821202784236 0.06032031840314136 0.15368478628766719 0.17100219612547318 -0.05035674974268388 -0.005500098287161307 </vector>
                  <vector>-0.038851498639393085 -0.43505863760852825 -0.04020812566934074 -0.34310045947459444 -0.043711478489985245 0.40535762791972707 -0.020307655386872348 0.34718745097850745 0.0012696963930900864 0.3502078102556896 -0.05803848322133325 0.24454051555141648 -0.03852462073947073 -0.3101023611932453 0.05109964240406808 -0.2835339782254399 0.068472481315701 -0.017390746614338058 0.16202220626647096 0.10933649384597399 -0.043222164232934984 -0.06744371543516864 </vector>
                  <vector>-0.05568349892709064 -0.46552349148262806 -0.050137185047198475 -0.37975126612604126 -0.05805917131395118 0.387697219614986 -0.025113440957629574 0.3469106515652174 0.0017305198208467459 0.35110484667390707 -0.045858887963843284 0.2538206003223951 -0.051272853418251496 -0.2533071234237909 0.09269899997942987 -0.1964399032847657 0.058974607209782516 -0.06165709764777036 0.18172417060392532 0.10045753966967162 -0.04900325998601997 -0.08331197588118185 </vector>
                  <vector>-0.029186399145325344 -0.48211113122288274 -0.0379048992037526 -0.3577266282148895 -0.04685476688419368 0.39438533914598917 -0.005201067133868264 0.33716631195633723 0.013121068784722004 0.33971055143222484 -0.047933213840961345 0.24981451653282236 -0.037269595494973495 -0.29897682645904666 0.0439798868996659 -0.24893066315230644 0.04036693002699244 -0.019536267139303856 0.15046262888412182 0.13272966002379813 -0.043580572892427186 -0.046524862902742825 </vector>
                  <vector>-0.04574322502503533 -0.49562126797611344 -0.04505602423525187 -0.3849562725534319 -0.054631823964748055 0.4015324496378281 -0.00549170252585649 0.32630665419964766 0.04574091414282597 0.3299541854197121 -0.05564302952136736 0.1846411785483688 -0.048360180290466834 -0.3101166734818248 0.05216382414791911 -0.25619977992709564 0.06453920340134262 0.043601213007172346 0.14774779086657236 0.18643758670166966 -0.05526574699593322 -0.025579273575932288 </vector>
                  <vector>-0.04676096525688678 -0.41559979252409435 -0.035702515523739126 -0.34600606234557574 -0.05455129526802259 0.3868194449397513 -0.024405233608079245 0.35444555301730574 -0.009437323096178347 0.3573293969447634 -0.04491747277098382 0.27364109368028006 -0.034730062325770694 -0.30865913310916004 0.0388859575860562 -0.2698591355024803 0.07855698613346204 -0.04018826830730245 0.1769435366364647 0.10044818026999629 -0.04388161250632234 -0.09237127706348404 </vector>
                  <vector>-0.06319451247889069 -0.43058538436833205 -0.04767796044007758 -0.3562300654601004 -0.0660796656099476 0.390934757768013 -0.03022273104724003 0.34114911286968375 -0.0038991566192345794 0.35111379251086927 -0.04753105815080267 0.22119902188361815 -0.044181766595235934 -0.3136446905287393 0.028563656682892086 -0.273482604787837 0.09510130755714588 -0.00891291179041839 0.21269958165115396 0.14212969807433595 -0.03357769494976287 -0.0636707261710936 </vector>
                  <vector>-0.048050456198608385 -0.4452397062312282 -0.05013104644282181 -0.3099922788945071 -0.06514217125352417 0.4052045417117598 -0.03386002192940221 0.37232070426970276 -0.015896631564931457 0.37852467301192827 -0.0568644919377983 0.29287735876882054 -0.047345830457510146 -0.22283270172386632 0.14240451124811687 -0.1888637283473003 0.04112163615079936 -0.143412556867292 0.18325759168834826 -0.004749476307184692 -0.04949308930266902 -0.13383682939083205 </vector>
                  <vector>-0.044950072161233756 -0.45870569434410546 -0.03977498608837818 -0.3304929715512859 -0.05521161017830896 0.40042396080352305 -0.021853720716505837 0.364900034525137 -0.0029983536732452 0.36202221181075667 -0.05263724566687142 0.28914240416281217 -0.0346975725895399 -0.25792046569037846 0.0963847439522034 -0.2215209928201127 0.059016999937920894 -0.07654086962745082 0.13833726727859474 0.03264728303837269 -0.04161545009463705 -0.10395490030726902 </vector>
                  <vector>-0.039919908635965846 -0.4574656340010371 -0.034897555369755306 -0.3449842531469135 -0.04587215236867594 0.4172003080351786 -0.015515859647401134 0.3516144630922672 -0.006726355042941793 0.3531611600557159 -0.05744607701923472 0.244521069916082 -0.04167362008977256 -0.27588351704105496 0.0752064565314747 -0.22258448256337304 0.05420554478890394 -0.055155006037919244 0.16971940770229557 0.07235802496764318 -0.05707988084892625 -0.08278213327658948 </vector>
                  <vector>-0.03662227603001568 -0.4507506526198838 -0.03699294049619393 -0.37583819882094555 -0.033137772919947336 0.3792217400175774 -0.012141508053656793 0.34806741461624197 -0.003708212216890916 0.35048508866084827 -0.0397561540186671 0.2619873657543704 -0.045219623520151436 -0.310407960688144 0.055892094668396786 -0.23535979625611092 0.06473435112338066 -0.011625184923563132 0.14479515174312949 0.12120470097119143 -0.05784311027938351 -0.07698451671158359 </vector>
                  <vector>-0.04686181653234904 -0.4833723402517902 -0.043896987574548296 -0.32217115312781996 -0.05852295391867555 0.39744627425467083 -0.02644139157234741 0.35738814052139234 -0.0016957028006149217 0.36383089971725513 -0.056601374046149275 0.22253685357499575 -0.0474539696818859 -0.2568914424449899 0.06163725868250602 -0.20465432468837466 0.06544657016763285 -0.06247281122970326 0.21130113757253663 0.08963704318945068 -0.056910770296105834 -0.1012771395150859 </vector>
                  <vector>-0.053716871007611335 -0.47919973400183935 -0.03228688298205567 -0.33745597193454757 -0.048738187358836504 0.38452667103773097 -0.015382307118646483 0.3551425272483995 0.009454149266096138 0.3588625010654747 -0.054159735057275685 0.2327784476935306 -0.03874045928366603 -0.28638410019051275 0.07220466734199571 -0.21108902883052094 0.04581959505175038 -0.04831564123861511 0.17868151509719202 0.11722100525159604 -0.06313548394894179 -0.08608667610069591 </vector>
                  <vector>-0.01069717709739591 -0.45980398275807266 -0.030377272349157564 -0.3545736496130786 -0.03501906100312843 0.39214144177534743 -0.011318828215455792 0.35648042087268744 0.006996993186991247 0.3531794735718429 -0.05606122335321069 0.271839142613003 -0.0402204407498994 -0.27142725140059876 0.049760090307519995 -0.23746344406329656 0.023145749269461856 -0.061271343397880346 0.1594033933094451 0.09507095344334228 -0.055612223305168657 -0.08417176104329542 </vector>
                  <vector>-0.023428861288819616 -0.4572814649863052 -0.03974058781740869 -0.3219527428447054 -0.04691283921009781 0.40375548548077056 -0.025649117257176765 0.37106926698713794 -0.015529914970072098 0.36846789630815685 -0.051121668207531175 0.30571932779258526 -0.04030884050492625 -0.2415680976233739 0.10013521940339337 -0.20484164470073346 0.022460233816054942 -0.10929671213810108 0.15592513146885806 0.00207321942116269 -0.03582875543227413 -0.11614453369659417 </vector>
                  <vector>-0.02146058144613293 -0.4341661427334177 -0.03695352022008899 -0.3474840271580879 -0.040804769370738944 0.36999125598750804 -0.025810812790758003 0.3462315353480194 -0.01971265435474222 0.3462270945746215 -0.04618117635830997 0.31567055655317183 -0.0437591412449992 -0.2961139411732857 0.043964703066961326 -0.24782559744657987 0.055002254581590464 -0.05627208055700916 0.19963977039613845 0.08511436618434948 -0.06392407225891955 -0.08137301957928916 </vector>
                  <vector>-0.04623661096468763 -0.4041798824818791 -0.04264162795632837 -0.3337340959549682 -0.07114385945797863 0.40476106770382186 -0.035854418822777 0.3707989297684884 -0.014570987598568227 0.37170251820824296 -0.05632068770915212 0.29006517799330256 -0.0398713532587331 -0.2742080638891542 0.07512527882080569 -0.21812788526812632 0.07260050689940895 -0.09740104856902268 0.19538543185199686 0.010694844046661817 -0.03647167180398615 -0.12037156155736736 </vector>
                  <vector>-0.041455639346040685 -0.47061539450896883 -0.045041178760831996 -0.36357037407235354 -0.0425847802030177 0.366339994019373 -0.008766579562646338 0.3398944287115865 0.005414812340347805 0.34223470462149697 -0.05026131295237084 0.2627916826714266 -0.048419418584580626 -0.30520400256151725 0.05897683185835956 -0.2434288600774396 0.061112669533597515 -0.016582490220265665 0.1625701270896318 0.14873073945855259 -0.05154553141244822 -0.06059042804188965 </vector>
                  <vector>-0.03202919871410566 -0.468060210571346 -0.03212449507358063 -0.37184020772720217 -0.039715009601044717 0.37511469097123024 -0.015127661899924151 0.3544048288234941 -0.004339065871157815 0.35397138656170807 -0.03312498274688028 0.3036229704272758 -0.03623655064833514 -0.274532714318106 0.056759999151698645 -0.20030354160138847 0.04140784366251428 -0.0744001733626532 0.13393210296443603 0.08748310882670787 -0.039402981223621854 -0.08546013802972037 </vector>
                  <vector>-0.05841771082982125 -0.49422981091809337 -0.05886317202810344 -0.29514772644165954 -0.08848265637237213 0.42679828202893844 -0.023117785036111428 0.3602008342650472 0.020418628843729074 0.3807141482154931 -0.06245843379802298 0.20508490759599277 -0.04912580374952291 -0.21653379772798115 0.1208721849337139 -0.1694876398973158 0.05489444915015613 -0.1364018569618833 0.19164048835448091 0.06367980091842537 -0.0473601894681262 -0.1246771410769654 </vector>
                  <vector>-0.05694699836816236 -0.45184377921817165 -0.056446408234483235 -0.3055174263907629 -0.06525772581907394 0.3854708018880646 -0.03750016332209234 0.3666816823127755 -0.014407170605590977 0.3659525395159999 -0.059640007554488825 0.2946772668806288 -0.05564753436301838 -0.23959063487814503 0.13756883119641594 -0.17070647092429136 0.043268505925386516 -0.13764534265548148 0.22069188716111077 0.03575841316478992 -0.05568321601600335 -0.14323704969540652 </vector>
                  <vector>-0.04663723172077694 -0.4353657675617626 -0.038459139621277685 -0.34480181642582236 -0.05449332983492288 0.37395464507877807 -0.03227501937704952 0.35086746382026257 -0.021236392999160646 0.3576519555334586 -0.042334312505196606 0.2941090568052179 -0.0383480032818542 -0.29194969972957824 0.05918625752835657 -0.24796053825219716 0.05334538234292882 -0.0455556838199002 0.20251372530232337 0.06856959466144484 -0.0412619358333702 -0.07951921010990196 </vector>
                  <vector>-0.04498130062879187 -0.45329839248380416 -0.04318537582359932 -0.3539193231614587 -0.06428335504052513 0.3902299287407856 -0.026127464941415768 0.36034702823350717 -4.0030991448834416E-4 0.37401025086911144 -0.04548931801290999 0.2564091377759611 -0.03788410580823262 -0.2487360755263469 0.07071318047657635 -0.22186263852308963 0.039570953275002124 -0.09196308346210513 0.1788999272667281 0.07444721019696335 -0.026832830848343755 -0.08566404265952349 </vector>
                  <vector>-0.039565708512261925 -0.41476958124455 -0.04134733785633423 -0.31771250322802164 -0.06730278504961264 0.3953790593366857 -0.033628325202601214 0.37516705488514945 -0.01589942759508067 0.37941091227615176 -0.046800652686127 0.25342174263311623 -0.04036215292836644 -0.27075219150109064 0.03948843055343028 -0.230407481616149 0.05930873996938529 -0.0975340264331539 0.2255802506680567 0.06858967646089098 -0.03947103136048801 -0.1407926615690295 </vector>
                  <vector>-0.030307175405736728 -0.42445442414573853 -0.04539387749550603 -0.3265061312100511 -0.06398399752613816 0.42075415705235947 -0.023254975723201024 0.3756365188375983 0.014239385526781468 0.38210621005563417 -0.06384824535809398 0.19302860770865338 -0.04577112427596539 -0.26643520017126443 0.04255284836378989 -0.21960264613709496 0.047362655183255234 -0.10256259877466108 0.2114540234894066 0.10612252778103222 -0.0430495167785921 -0.13808702099646752 </vector>
                  <vector>-0.011207971629046482 -0.42839432703899905 -0.01746163002069205 -0.3268569544788612 -0.03272265198838244 0.3854181571387387 -0.018478401387375228 0.3666391137009536 -0.008169043923390771 0.36726892431874125 -0.03733621380808777 0.33127076255173094 -0.020472212333080355 -0.28877194413052454 0.030643435436889944 -0.24073700683551014 -9.623667100022253E-4 -0.144559574354635 0.1380926460556144 0.08172315345485642 -0.021925589692447265 -0.10300030432649042 </vector>
                  <vector>-0.0071682852118249585 -0.4541454485045002 -0.02732266843323557 -0.32594814111363535 -0.03843430572839696 0.4053596889077914 -0.017697993864295276 0.36955086272075854 1.3417034404573187E-4 0.36613696342364543 -0.04998923023060499 0.2788100067554158 -0.03346552479556554 -0.26625759444539965 0.04943744966851862 -0.22021593818825744 0.0012614378493614473 -0.13167429728253405 0.15751428266958561 0.0702880677182045 -0.03426933226758816 -0.09190416999148968 </vector>
                  <vector>-0.02506753326401071 -0.48192287234040126 -0.03847394969553408 -0.34035000879903715 -0.04191570290351823 0.391080033605746 -0.01467271958435578 0.34687744401857157 -5.708350401206073E-4 0.3523023721301417 -0.039302359855225094 0.27084100725897664 -0.04408226918266116 -0.29263917934539974 0.05185639462312683 -0.22124232970913124 0.05957997896305604 -0.019766646028663955 0.14585352293113188 0.08534640674266802 -0.05320452699188974 -0.09052622753347161 </vector>
                  <vector>-0.04635163611447149 -0.44251045799000566 -0.05192614926854445 -0.3210933011613638 -0.04844167349385835 0.38462095958884346 -0.0262723602004437 0.35651234745212246 -0.013856483214651046 0.359481886718859 -0.059466993949399805 0.2998915845189384 -0.055446142817256 -0.27573917154450733 0.11456006205473794 -0.20314266859719782 0.07198941679247145 -0.08226904699447471 0.17993504920038902 0.054132475112429385 -0.0647230889889735 -0.1298846071036429 </vector>
                  <vector>-0.043186450068449074 -0.4571952870408352 -0.058554513918686435 -0.3241161813202379 -0.06943822220205667 0.41981934565400125 -0.027416994257756944 0.369030449544262 -0.009128425419500551 0.373799371877002 -0.061807293843432656 0.2628375387198095 -0.0546442759227813 -0.22074690623064294 0.13599798718124265 -0.16841685283726965 0.05087981402244568 -0.1270413691814507 0.18512116019225516 7.989660051817836E-4 -0.047822785763278586 -0.12876907518982028 </vector>
                  <vector>-0.03614251981247636 -0.47161391166281846 -0.04072590946238125 -0.331528225173182 -0.04391360156007361 0.3852532038626222 -0.02623721121780193 0.3681003990220822 -0.012680691893065806 0.36635775443185165 -0.048830589632818944 0.3221262848688745 -0.040074592997521044 -0.23320812956775114 0.11333430455949722 -0.17270586635935212 0.027562593401334212 -0.13498994845195655 0.1495403253689845 0.020947100713962753 -0.041832106753676546 -0.11873866168433342 </vector>
                  <vector>-0.07458154895366342 -0.43427033289227185 -0.0437041816038779 -0.30634179159870145 -0.061779418338907044 0.4061686295860505 -0.03154008891446295 0.37402821426320887 -0.014905963121166238 0.3868159650211783 -0.06086720143167533 0.2776406255207984 -0.03813647916004606 -0.24008085608956983 0.14834540473826724 -0.17505034033531297 0.0314072227324745 -0.1566643266692822 0.18202305467915514 0.02129349352778708 -0.036260800626097794 -0.15353928033388403 </vector>
                  <vector>-0.026455320676980205 -0.4694922001816081 -0.042090756595633556 -0.3516972540299268 -0.029882415526214512 0.3868693486295989 -0.009399055394651728 0.3436724878005113 0.017214446633206124 0.3426468488214208 -0.05121118794877853 0.26779401466749425 -0.04874660634965863 -0.30399299643526156 0.10248650319071877 -0.20609416775813477 0.013507745319316509 -0.05958594124430823 0.1492278851680789 0.13143336385842452 -0.07465123781940206 -0.08155350412821041 </vector>
                  <vector>-0.01765989564214486 -0.41550591074297727 -0.03450977597838792 -0.33012642211312265 -0.041303127517814495 0.3804657874094526 -0.030628340551620333 0.3600668935929577 -0.026102578618685375 0.3602814738557317 -0.04182662341741444 0.34214639108173567 -0.03669321064926914 -0.2964300979141261 0.060498667217925406 -0.24935329839365208 0.034933777225062065 -0.08789966022146131 0.17158214469301036 0.032159857049643914 -0.03829103676066055 -0.09580501360418184 </vector>
                  <vector>-0.005665316511671374 -0.4553282465080457 -0.01997083914916676 -0.3365196007557323 -0.0368959908195568 0.38259552226232757 -0.025534236839935453 0.3598740258506492 -0.012801376778633362 0.36074464150387187 -0.03713624884786247 0.3239266800801236 -0.0290066407202147 -0.282666408777288 0.04321987876561034 -0.24082505468986057 0.02168728520258389 -0.07361525655256743 0.1532910695980812 0.029580926215570916 -0.05118758389923474 -0.06776722862904797 </vector>
                  <vector>-0.0753702690215999 -0.4860186442672463 -0.05995237623227019 -0.33754485497030634 -0.05789978055239668 0.39039016039673646 -0.02818877630219324 0.3533025423355861 -0.0018696633381702524 0.3657877119141487 -0.056833606613017874 0.2562706592650206 -0.05853513612472058 -0.2509255459681582 0.14638369233279985 -0.13390749531001922 0.07003021159416399 -0.09846147645982128 0.1764585732719735 0.06379599189068486 -0.05422286901456825 -0.1226890488266261 </vector>
                  <vector>-0.06747619520396961 -0.4859598982753459 -0.0667690316725071 -0.33836307603254945 -0.05499772321991475 0.37309545465768823 -0.031504331984735595 0.3485387283270469 -0.013967015773380208 0.36056054076026495 -0.053664570882898915 0.26533381281306073 -0.06428655915822348 -0.2576570033019046 0.13150470576097478 -0.17497380238359855 0.08621615529476201 -0.048607725847879105 0.1900164514771196 0.06512640329122407 -0.055071884637226336 -0.1070934340080075 </vector>
                </data>
              </datamatrix>
              <datamatrix visiblename="Indiv. means of cent. size" matrixtype="1" iscoordinates="false" issymmetrycomponent="false" isasymmetrycomponent="false">
                <data>
                  <vector>15.04368310897889 2.7109580794431714 </vector>
                  <vector>12.46257336977423 2.522729914055316 </vector>
                  <vector>14.05241463101337 2.6427941506372026 </vector>
                  <vector>10.383241840195634 2.3401931419778537 </vector>
                  <vector>8.554842636442306 2.1464974192015136 </vector>
                  <vector>14.994602435034079 2.707687192078419 </vector>
                  <vector>14.376463728892563 2.6655917143672045 </vector>
                  <vector>13.057445921486707 2.5693579871713546 </vector>
                  <vector>13.356410097426272 2.5919964013738594 </vector>
                  <vector>8.129193780729281 2.095461038021174 </vector>
                  <vector>13.025859852944869 2.5669363488098447 </vector>
                  <vector>10.539317243848098 2.3551127189908003 </vector>
                  <vector>17.03619534762654 2.835340094149196 </vector>
                  <vector>13.048295508017413 2.5686569108388806 </vector>
                  <vector>11.800126283241157 2.468110224106386 </vector>
                  <vector>9.01085546428207 2.198428226037457 </vector>
                  <vector>13.025481837699342 2.5669074716344458 </vector>
                  <vector>9.747199817553575 2.276980042024255 </vector>
                  <vector>14.042847412655352 2.6421131761436065 </vector>
                  <vector>14.3409748565795 2.663120797832732 </vector>
                  <vector>13.28769882111719 2.5868386949479056 </vector>
                  <vector>8.855069033770704 2.180989942674406 </vector>
                  <vector>14.686743063026409 2.6869451631669152 </vector>
                  <vector>15.694631611457735 2.7533185697755713 </vector>
                  <vector>12.158801367970465 2.4980532321462685 </vector>
                  <vector>10.323540406661703 2.3344263364836824 </vector>
                  <vector>14.408030832483671 2.6677850173478532 </vector>
                  <vector>13.555665163558327 2.6068045524294075 </vector>
                  <vector>12.428763708559202 2.5200129423768347 </vector>
                  <vector>15.174712743427202 2.7196297475289235 </vector>
                  <vector>13.626571154260933 2.6120215927625736 </vector>
                  <vector>14.05773089868271 2.643171704189729 </vector>
                  <vector>15.880807757681161 2.7651113101270814 </vector>
                  <vector>12.619513271808444 2.5352442798305264 </vector>
                  <vector>10.830375829697317 2.3823546937887032 </vector>
                  <vector>10.385157620120538 2.340377627926183 </vector>
                  <vector>10.557667552461922 2.3568523746581733 </vector>
                  <vector>11.398208171333792 2.4334555156008517 </vector>
                  <vector>11.92670960154404 2.4787803719107444 </vector>
                  <vector>13.654593491159716 2.6140759478280993 </vector>
                  <vector>9.328275663984526 2.233050021055833 </vector>
                  <vector>11.313378043426725 2.4259859014396756 </vector>
                  <vector>10.370750583520472 2.338989331215484 </vector>
                  <vector>11.611235223957198 2.451972919678349 </vector>
                  <vector>12.326525640009987 2.5117519044892194 </vector>
                  <vector>14.112878452391502 2.647086474863417 </vector>
                  <vector>16.711989115734337 2.8161263113515553 </vector>
                  <vector>10.67247753578268 2.3676677930398786 </vector>
                  <vector>11.942879548300402 2.4801352468410753 </vector>
                  <vector>15.2889586346146 2.7271308846697897 </vector>
                  <vector>12.427497543469013 2.5199112101296066 </vector>
                  <vector>14.024273824777794 2.6407891435558555 </vector>
                  <vector>15.836372838180614 2.762309100267346 </vector>
                  <vector>12.35287640893652 2.5138877936230504 </vector>
                  <vector>17.61893690784438 2.868973878868269 </vector>
                  <vector>18.35081521622751 2.9096739499354527 </vector>
                  <vector>13.099030056148159 2.572538174979084 </vector>
                  <vector>11.801763437452642 2.468248909224657 </vector>
                  <vector>12.117933520681087 2.494686430083384 </vector>
                  <vector>10.707512651527297 2.3709454625946558 </vector>
                  <vector>15.44031756852461 2.73698211083092 </vector>
                  <vector>12.385504694043938 2.516526144146503 </vector>
                  <vector>13.497086976483612 2.602473323126543 </vector>
                  <vector>19.092767385562354 2.9493095738610027 </vector>
                  <vector>13.438197376333328 2.598100962763505 </vector>
                  <vector>14.132354647401966 2.6484667084207287 </vector>
                  <vector>12.142119861639237 2.496680376758148 </vector>
                  <vector>11.81415534984647 2.4692982464407387 </vector>
                  <vector>13.822849619876138 2.626322674800347 </vector>
                  <vector>11.515043603966573 2.4436542744574172 </vector>
                  <vector>8.967655638870855 2.1936241523177706 </vector>
                  <vector>10.910614266835037 2.3897360682731517 </vector>
                  <vector>12.328174793070259 2.511887261269326 </vector>
                  <vector>12.356394872638486 2.5141737309439414 </vector>
                  <vector>13.275858798068507 2.585947178829615 </vector>
                  <vector>12.19030435142204 2.5006404346665456 </vector>
                  <vector>17.02198901116178 2.8345057841630306 </vector>
                  <vector>15.55826970096078 2.744592245754645 </vector>
                  <vector>12.424487817999537 2.5196687469828607 </vector>
                  <vector>15.235535373258035 2.723630551682061 </vector>
                  <vector>12.240452724454139 2.504746017150622 </vector>
                  <vector>15.903928762014363 2.7665660795667177 </vector>
                  <vector>11.177793831833108 2.413928228325516 </vector>
                  <vector>13.797010823949279 2.6244518745477916 </vector>
                  <vector>17.948480021375246 2.8875053563988704 </vector>
                  <vector>14.17248549822306 2.651302413688912 </vector>
                  <vector>12.153211918501881 2.497593391355923 </vector>
                  <vector>13.278340430194543 2.5861340624752565 </vector>
                </data>
              </datamatrix>
            </datavector>
            <classifiernames>populations	trees</classifiernames>
            <classifiermat>
              <vector>Busso	Busso_T01</vector>
              <vector>Busso	Busso_T01</vector>
              <vector>Busso	Busso_T02</vector>
              <vector>Busso	Busso_T02</vector>
              <vector>Busso	Busso_T03</vector>
              <vector>Busso	Busso_T03</vector>
              <vector>Busso	Busso_T04</vector>
              <vector>Busso	Busso_T04</vector>
              <vector>Busso	Busso_T05</vector>
              <vector>Busso	Busso_T05</vector>
              <vector>Busso	Busso_T06</vector>
              <vector>Busso	Busso_T06</vector>
              <vector>Busso	Busso_T07</vector>
              <vector>Busso	Busso_T07</vector>
              <vector>Busso	Busso_T08</vector>
              <vector>Busso	Busso_T08</vector>
              <vector>Busso	Busso_T09</vector>
              <vector>Busso	Busso_T09</vector>
              <vector>Busso	Busso_T10</vector>
              <vector>Busso	Busso_T10</vector>
              <vector>Busso	Busso_T11</vector>
              <vector>Busso	Busso_T11</vector>
              <vector>Busso	Busso_T12</vector>
              <vector>Busso	Busso_T12</vector>
              <vector>Busso	Busso_T13</vector>
              <vector>Busso	Busso_T13</vector>
              <vector>Busso	Busso_T14</vector>
              <vector>Busso	Busso_T14</vector>
              <vector>Busso	Busso_T15</vector>
              <vector>Busso	Busso_T15</vector>
              <vector>Busso	Busso_T16</vector>
              <vector>Busso	Busso_T16</vector>
              <vector>Busso	Busso_T17</vector>
              <vector>Busso	Busso_T17</vector>
              <vector>Busso	Busso_T18</vector>
              <vector>Busso	Busso_T18</vector>
              <vector>Busso	Busso_T19</vector>
              <vector>Busso	Busso_T19</vector>
              <vector>Busso	Busso_T20</vector>
              <vector>Busso	Busso_T20</vector>
              <vector>Busso	Busso_T21</vector>
              <vector>Busso	Busso_T21</vector>
              <vector>Busso	Busso_T22</vector>
              <vector>Busso	Busso_T22</vector>
              <vector>Campo	Campo_T01</vector>
              <vector>Campo	Campo_T01</vector>
              <vector>Campo	Campo_T02</vector>
              <vector>Campo	Campo_T02</vector>
              <vector>Campo	Campo_T03</vector>
              <vector>Campo	Campo_T03</vector>
              <vector>Campo	Campo_T04</vector>
              <vector>Campo	Campo_T04</vector>
              <vector>Campo	Campo_T05</vector>
              <vector>Campo	Campo_T05</vector>
              <vector>Campo	Campo_T06</vector>
              <vector>Campo	Campo_T06</vector>
              <vector>Campo	Campo_T07</vector>
              <vector>Campo	Campo_T07</vector>
              <vector>Campo	Campo_T08</vector>
              <vector>Campo	Campo_T08</vector>
              <vector>Campo	Campo_T09</vector>
              <vector>Campo	Campo_T09</vector>
              <vector>Campo	Campo_T10</vector>
              <vector>Campo	Campo_T10</vector>
              <vector>Campo	Campo_T11</vector>
              <vector>Campo	Campo_T11</vector>
              <vector>Campo	Campo_T12</vector>
              <vector>Campo	Campo_T12</vector>
              <vector>Campo	Campo_T13</vector>
              <vector>Campo	Campo_T13</vector>
              <vector>Campo	Campo_T14</vector>
              <vector>Campo	Campo_T14</vector>
              <vector>Campo	Campo_T15</vector>
              <vector>Campo	Campo_T15</vector>
              <vector>Campo	Campo_T16</vector>
              <vector>Campo	Campo_T16</vector>
              <vector>Campo	Campo_T17</vector>
              <vector>Campo	Campo_T17</vector>
              <vector>Campo	Campo_T18</vector>
              <vector>Campo	Campo_T18</vector>
              <vector>Campo	Campo_T19</vector>
              <vector>Campo	Campo_T19</vector>
              <vector>Campo	Campo_T20</vector>
              <vector>Campo	Campo_T20</vector>
              <vector>Campo	Campo_T21</vector>
              <vector>Campo	Campo_T21</vector>
              <vector>Campo	Campo_T22</vector>
              <vector>Campo	Campo_T22</vector>
            </classifiermat>
            <idvec>Busso_T01_L1	Busso_T01_L2	Busso_T02_L1	Busso_T02_L2	Busso_T03_L1	Busso_T03_L2	Busso_T04_L1	Busso_T04_L2	Busso_T05_L1	Busso_T05_L2	Busso_T06_L1	Busso_T06_L2	Busso_T07_L1	Busso_T07_L2	Busso_T08_L1	Busso_T08_L2	Busso_T09_L1	Busso_T09_L2	Busso_T10_L1	Busso_T10_L2	Busso_T11_L1	Busso_T11_L2	Busso_T12_L1	Busso_T12_L2	Busso_T13_L1	Busso_T13_L2	Busso_T14_L1	Busso_T14_L2	Busso_T15_L1	Busso_T15_L2	Busso_T16_L1	Busso_T16_L2	Busso_T17_L1	Busso_T17_L2	Busso_T18_L1	Busso_T18_L2	Busso_T19_L1	Busso_T19_L2	Busso_T20_L1	Busso_T20_L2	Busso_T21_L1	Busso_T21_L2	Busso_T22_L1	Busso_T22_L2	Campo_T01_L1	Campo_T01_L2	Campo_T02_L1	Campo_T02_L2	Campo_T03_L1	Campo_T03_L2	Campo_T04_L1	Campo_T04_L2	Campo_T05_L1	Campo_T05_L2	Campo_T06_L1	Campo_T06_L2	Campo_T07_L1	Campo_T07_L2	Campo_T08_L1	Campo_T08_L2	Campo_T09_L1	Campo_T09_L2	Campo_T10_L1	Campo_T10_L2	Campo_T11_L1	Campo_T11_L2	Campo_T12_L1	Campo_T12_L2	Campo_T13_L1	Campo_T13_L2	Campo_T14_L1	Campo_T14_L2	Campo_T15_L1	Campo_T15_L2	Campo_T16_L1	Campo_T16_L2	Campo_T17_L1	Campo_T17_L2	Campo_T18_L1	Campo_T18_L2	Campo_T19_L1	Campo_T19_L2	Campo_T20_L1	Campo_T20_L2	Campo_T21_L1	Campo_T21_L2	Campo_T22_L1	Campo_T22_L2</idvec>
            <meanconfig>-0.04127572568798527 -0.4536822127949655 -0.04267809131867729 -0.3367598578244595 -0.05409445812088164 0.3938563294944203 -0.02280791023956006 0.3568889631623485 -0.00189170618566872 0.36275635856132965 -0.052859270646905626 0.26102024091340387 -0.04411485389384488 -0.2730823957391078 0.07575161983314779 -0.2174069909527775 0.051951734689620305 -0.0750159110346147 0.18044176312391244 0.07974262915298244 -0.04842310155315703 -0.09831715293855936 </meanconfig>
            <omitflag>false	false	false	false	false	false	false	false	false	false	false	false	false	false	false	false	false	false	false	false	false	false	false	false	false	false	false	false	false	false	false	false	false	false	false	false	false	false	false	false	false	false	false	false	false	false	false	false	false	false	false	false	false	false	false	false	false	false	false	false	false	false	false	false	false	false	false	false	false	false	false	false	false	false	false	false	false	false	false	false	false	false	false	false	false	false	false	false</omitflag>
            <uniquenumvec>274 275 276 277 278 279 280 281 282 283 284 285 286 287 288 289 290 291 292 293 294 295 296 297 298 299 300 301 302 303 304 305 306 307 308 309 310 311 312 313 314 315 316 317 318 319 320 321 322 323 324 325 326 327 328 329 330 331 332 333 334 335 336 337 338 339 340 341 342 343 344 345 346 347 348 349 350 351 352 353 354 355 356 357 358 359 360 361 </uniquenumvec>
          </morphojset_contents>
          <covariancematrix>
            <covariancematrix_contents visiblename="Procrustes ANOVA ... (NB POPULATIONS TO BE CORRECTED MANUALLY!): Ind" df="43" dim="2" fromexternaldata="false" frommorphojset="false" hasobjectsymmetry="false" isasymmetrycomponent="false" issymmetrycomponent="true" linkedoutlinenumber="0" linkedwireframenumber="0" matrixtype="5000" pooledwithingroupcovariances="false" uniqueid="362">
              <covariancearray>
                <vector>3.843539696087732E-4 -1.545781577937466E-5 1.2145137439974745E-4 2.732776720147753E-5 1.6017278656691084E-4 7.292314837882983E-5 1.1856669340153082E-4 2.3589296279735458E-6 1.1845208151714938E-4 -3.993295865730433E-6 -2.7564646852538536E-5 6.51135282925935E-5 5.8001784796522374E-5 -1.2828384704978598E-4 -3.2527394496108155E-4 -1.7741543213450764E-4 -2.6309680235790374E-4 4.3090829942117766E-5 -2.4038230381363726E-4 4.6649820241325145E-5 -1.0468099230547334E-4 6.768636714512787E-5 </vector>
                <vector>-1.545781577937466E-5 7.224151262349871E-4 1.227124307911072E-4 3.397482017723122E-4 1.7071256227503326E-5 6.446251795260098E-5 -1.115808542173377E-4 2.2498303485463111E-4 -2.805004979869508E-4 2.1133147640491615E-4 -7.239456327084616E-6 6.011692810904386E-4 1.8090305462664527E-4 -5.7669143585827194E-5 -6.374622113869668E-6 -2.8528828394009217E-4 -1.0491936521938105E-4 -6.026363318960507E-4 1.7858398665265968E-5 -6.629534733211933E-4 1.8752747133359747E-4 -5.555624055665782E-4 </vector>
                <vector>1.2145137439974745E-4 1.227124307911072E-4 1.4604134736295737E-4 6.778649781542058E-5 7.485055345221398E-5 1.2010176653921748E-5 2.2783118286206146E-5 5.3795641365487747E-5 -3.143231921266995E-5 3.939245926514643E-5 5.030728960178966E-5 2.5308802178583106E-4 1.3354205964539656E-4 -9.658397580296319E-5 -2.3346089472144223E-4 -1.3842350118049883E-4 -1.4893742602221894E-4 -1.2452065141009387E-4 -1.837234969387498E-4 -1.402131964291754E-4 4.8578394146783064E-5 -4.904390285414729E-5 </vector>
                <vector>2.732776720147753E-5 3.397482017723122E-4 6.778649781542058E-5 4.818646481491311E-4 -6.122226901497211E-5 1.9206907458062475E-4 -1.1353852873846991E-4 2.2533611401103423E-4 -2.3817614718816556E-4 2.4893400148833184E-4 -6.146390699447885E-5 4.1106416171879704E-4 1.1877676443686525E-4 2.7797099649221383E-4 1.2619982537666232E-4 1.455869767435567E-4 -1.840154421845163E-4 -8.2350578713078E-4 1.626863028081194E-4 -9.042698143432816E-4 1.556391364820008E-4 -5.947985734811757E-4 </vector>
                <vector>1.6017278656691084E-4 1.7071256227503326E-5 7.485055345221398E-5 -6.122226901497211E-5 2.4192615990469368E-4 -2.053452128099404E-4 4.6476544198537084E-5 -5.515165263971106E-5 -7.812967014728148E-5 -1.274287893645716E-4 6.511286005812573E-5 3.195332921213514E-4 4.909971003907352E-5 -2.5610023890230304E-4 -2.4389243062290564E-4 -3.81516591473563E-4 -7.104062811159141E-5 2.9510023763147815E-4 -1.9667201895123314E-4 2.766012778036448E-4 -4.790386638651451E-5 1.7845869042111713E-4 </vector>
                <vector>7.292314837882983E-5 6.446251795260098E-5 1.2010176653921748E-5 1.9206907458062475E-4 -2.053452128099404E-4 5.475247981055127E-4 4.3423779301990954E-5 1.2353618633769367E-4 2.3577064045858875E-4 2.4011940404692112E-4 -2.1367449422685672E-4 -5.045374089256427E-4 4.1093001517215094E-6 3.012529556267172E-4 2.389706626139674E-4 4.886481480842139E-4 -1.986630818148799E-4 -5.777107877279965E-4 4.150761060381305E-5 -5.400063749546266E-4 -3.103252931117818E-5 -3.3535851312579127E-4 </vector>
                <vector>1.1856669340153082E-4 -1.115808542173377E-4 2.2783118286206146E-5 -1.1353852873846991E-4 4.6476544198537084E-5 4.3423779301990954E-5 1.0607581116856712E-4 -7.77366496125615E-5 1.8132289145416625E-4 -6.735378444604685E-5 -4.1208817802576244E-5 -2.586924535588116E-4 -1.1053964735845361E-5 -1.4361666522696412E-4 -1.4923997770065556E-4 -1.1977377731681043E-4 -5.336955785734767E-5 2.5163589825851607E-4 -1.2275068257810865E-4 3.7096565712687707E-4 -9.760205783447002E-5 2.2626737842963352E-4 </vector>
                <vector>2.3589296279735458E-6 2.2498303485463111E-4 5.3795641365487747E-5 2.2533611401103423E-4 -5.515165263971106E-5 1.2353618633769367E-4 -7.77366496125615E-5 1.8610800289003583E-4 -1.4309014139292494E-4 1.9928132899725914E-4 -2.908468746122453E-6 2.978389922689168E-4 8.244863761730762E-5 2.326889991515202E-4 1.3252463325843356E-4 2.325082705711399E-4 -1.1654105913698702E-4 -5.82020610910198E-4 1.308442611891189E-6 -7.089980864009621E-4 1.2299168704729368E-4 -4.3126223177082293E-4 </vector>
                <vector>1.1845208151714938E-4 -2.805004979869508E-4 -3.143231921266995E-5 -2.3817614718816556E-4 -7.812967014728148E-5 2.3577064045858875E-4 1.8132289145416625E-4 -1.4309014139292494E-4 4.953462439282081E-4 -6.135247533325594E-5 -1.5581838069240854E-4 -8.853918387527913E-4 -9.096920936524044E-5 -1.314516447568401E-4 -1.0120355286786846E-4 3.660059317307526E-5 -3.698922532298688E-5 4.0286565621342336E-4 -9.653994778055767E-5 6.75822425816417E-4 -2.040389115105081E-4 3.889034297494186E-4 </vector>
                <vector>-3.993295865730433E-6 2.1133147640491615E-4 3.939245926514643E-5 2.4893400148833184E-4 -1.274287893645716E-4 2.4011940404692112E-4 -6.735378444604685E-5 1.9928132899725914E-4 -6.135247533325594E-5 2.70416602932516E-4 -4.7671819051605386E-5 9.403989038619038E-5 7.069267261675698E-5 3.121079382388814E-4 1.8697366032750958E-4 3.352675837270004E-4 -1.3135836733861562E-4 -6.759807644742614E-4 2.514958052153345E-5 -7.600422827566458E-4 1.1695015866897399E-4 -4.754751789912124E-4 </vector>
                <vector>-2.7564646852538536E-5 -7.239456327084616E-6 5.030728960178966E-5 -6.146390699447885E-5 6.511286005812573E-5 -2.1367449422685672E-4 -4.1208817802576244E-5 -2.908468746122453E-6 -1.5581838069240854E-4 -4.7671819051605386E-5 1.852984128177171E-4 3.803943914477382E-4 6.092641799821347E-5 -7.196666415778386E-5 -1.3183380046737048E-4 -1.0673864071622584E-4 2.332814114247056E-5 8.725616570655122E-5 -1.216562589716113E-4 -9.864746468628767E-6 9.310878316818988E-5 5.387763953449704E-5 </vector>
                <vector>6.51135282925935E-5 6.011692810904386E-4 2.5308802178583106E-4 4.1106416171879704E-4 3.195332921213514E-4 -5.045374089256427E-4 -2.586924535588116E-4 2.978389922689168E-4 -8.853918387527913E-4 9.403989038619038E-5 3.803943914477382E-4 0.0021462572489505827 3.0113234341456145E-4 6.602918780575649E-5 -8.585278920370235E-5 -1.1820816448171456E-4 -2.2578088054237E-4 -8.73361096268075E-4 -2.1354436825648564E-4 -0.0013595511264188394 3.500007532520759E-4 -7.607409661262243E-4 </vector>
                <vector>5.8001784796522374E-5 1.8090305462664527E-4 1.3354205964539656E-4 1.1877676443686525E-4 4.909971003907352E-5 4.1093001517215094E-6 -1.1053964735845361E-5 8.244863761730762E-5 -9.096920936524044E-5 7.069267261675698E-5 6.092641799821347E-5 3.0113234341456145E-4 1.516294936285121E-4 -6.429798314091362E-5 -2.051568495266747E-4 -1.7002822812189512E-4 -1.0435009759274895E-4 -1.878308232794962E-4 -1.5591587676446337E-4 -2.2461152268037947E-4 1.1424653187727222E-4 -1.1129421564117368E-4 </vector>
                <vector>-1.2828384704978598E-4 -5.7669143585827194E-5 -9.658397580296319E-5 2.7797099649221383E-4 -2.5610023890230304E-4 3.012529556267172E-4 -1.4361666522696412E-4 2.326889991515202E-4 -1.314516447568401E-4 3.121079382388814E-4 -7.196666415778386E-5 6.602918780575649E-5 -6.429798314091362E-5 8.292363113421529E-4 6.221344992166154E-4 0.0010203429456528683 -1.194915953674685E-4 -0.0011037371208967486 2.8572615582726486E-4 -0.0011499625892403677 1.0393195936112569E-4 -7.282604805870017E-4 </vector>
                <vector>-3.2527394496108155E-4 -6.374622113869668E-6 -2.3346089472144223E-4 1.2619982537666232E-4 -2.4389243062290564E-4 2.389706626139674E-4 -1.4923997770065556E-4 1.3252463325843356E-4 -1.0120355286786846E-4 1.8697366032750958E-4 -1.3183380046737048E-4 -8.585278920370235E-5 -2.051568495266747E-4 6.221344992166154E-4 0.0011156588579954924 0.0010521998525486922 -4.07756129936539E-5 -7.856468057187621E-4 3.741993589334425E-4 -9.103912891743254E-4 -5.9021153067344515E-5 -5.707376271311384E-4 </vector>
                <vector>-1.7741543213450764E-4 -2.8528828394009217E-4 -1.3842350118049883E-4 1.455869767435567E-4 -3.81516591473563E-4 4.886481480842139E-4 -1.1977377731681043E-4 2.325082705711399E-4 3.660059317307526E-5 3.352675837270004E-4 -1.0673864071622584E-4 -1.1820816448171456E-4 -1.7002822812189512E-4 0.0010203429456528683 0.0010521998525486922 0.001960052408709551 -3.087046375014903E-4 -0.0014465394028795578 3.4444496136269937E-4 -0.0014413240642700334 -3.0644598639535445E-5 -8.910464179165606E-4 </vector>
                <vector>-2.6309680235790374E-4 -1.0491936521938105E-4 -1.4893742602221894E-4 -1.840154421845163E-4 -7.104062811159141E-5 -1.986630818148799E-4 -5.336955785734767E-5 -1.1654105913698702E-4 -3.698922532298688E-5 -1.3135836733861562E-4 2.332814114247056E-5 -2.2578088054237E-4 -1.0435009759274895E-4 -1.194915953674685E-4 -4.07756129936539E-5 -3.087046375014903E-4 5.659393397223934E-4 6.695963961577923E-4 8.665807276106376E-5 4.0723516581005236E-4 4.263379663253119E-5 3.12642867137846E-4 </vector>
                <vector>4.3090829942117766E-5 -6.026363318960507E-4 -1.2452065141009387E-4 -8.2350578713078E-4 2.9510023763147815E-4 -5.777107877279965E-4 2.5163589825851607E-4 -5.82020610910198E-4 4.0286565621342336E-4 -6.759807644742614E-4 8.725616570655122E-5 -8.73361096268075E-4 -1.878308232794962E-4 -0.0011037371208967486 -7.856468057187621E-4 -0.0014465394028795578 6.695963961577923E-4 0.0026184226629075067 -3.338887729215632E-4 0.002375263968789073 -3.1765813057995225E-4 0.0016918052704870885 </vector>
                <vector>-2.4038230381363726E-4 1.7858398665265968E-5 -1.837234969387498E-4 1.626863028081194E-4 -1.9667201895123314E-4 4.150761060381305E-5 -1.2275068257810865E-4 1.308442611891189E-6 -9.653994778055767E-5 2.514958052153345E-5 -1.216562589716113E-4 -2.1354436825648564E-4 -1.5591587676446337E-4 2.8572615582726486E-4 3.741993589334425E-4 3.4444496136269937E-4 8.665807276106376E-5 -3.338887729215632E-4 6.845627971142709E-4 -8.100346943202107E-5 -2.777964301046051E-5 -2.5024484179054834E-4 </vector>
                <vector>4.6649820241325145E-5 -6.629534733211933E-4 -1.402131964291754E-4 -9.042698143432816E-4 2.766012778036448E-4 -5.400063749546266E-4 3.7096565712687707E-4 -7.089980864009621E-4 6.75822425816417E-4 -7.600422827566458E-4 -9.864746468628767E-6 -0.0013595511264188394 -2.2461152268037947E-4 -0.0011499625892403677 -9.103912891743254E-4 -0.0014413240642700334 4.0723516581005236E-4 0.002375263968789073 -8.100346943202107E-5 0.003375503986724864 -4.1119012261375435E-4 0.0017763398561920257 </vector>
                <vector>-1.0468099230547334E-4 1.8752747133359747E-4 4.8578394146783064E-5 1.556391364820008E-4 -4.790386638651451E-5 -3.103252931117818E-5 -9.760205783447002E-5 1.2299168704729368E-4 -2.040389115105081E-4 1.1695015866897399E-4 9.310878316818988E-5 3.500007532520759E-4 1.1424653187727222E-4 1.0393195936112569E-4 -5.9021153067344515E-5 -3.0644598639535445E-5 4.263379663253119E-5 -3.1765813057995225E-4 -2.777964301046051E-5 -4.1119012261375435E-4 2.4245911828998224E-4 -2.465157850006318E-4 </vector>
                <vector>6.768636714512787E-5 -5.555624055665782E-4 -4.904390285414729E-5 -5.947985734811757E-4 1.7845869042111713E-4 -3.3535851312579127E-4 2.2626737842963352E-4 -4.3126223177082293E-4 3.889034297494186E-4 -4.754751789912124E-4 5.387763953449704E-5 -7.607409661262243E-4 -1.1129421564117368E-4 -7.282604805870017E-4 -5.707376271311384E-4 -8.910464179165606E-4 3.12642867137846E-4 0.0016918052704870885 -2.5024484179054834E-4 0.0017763398561920257 -2.465157850006318E-4 0.0013043596408863663 </vector>
              </covariancearray>
            </covariancematrix_contents>
          </covariancematrix>
          <covariancematrix>
            <covariancematrix_contents visiblename="Procrustes ANOVA ... (NB POPULATIONS TO BE CORRECTED MANUALLY!): Residual" df="88" dim="2" fromexternaldata="false" frommorphojset="false" hasobjectsymmetry="false" isasymmetrycomponent="false" issymmetrycomponent="false" linkedoutlinenumber="0" linkedwireframenumber="0" matrixtype="5000" pooledwithingroupcovariances="false" uniqueid="363">
              <covariancearray>
                <vector>3.2458553062627896E-7 -4.518187903681639E-8 -8.984721954349145E-8 -1.580518859092607E-7 5.6629517083519903E-8 1.2054248702468006E-8 5.7756393072294163E-8 4.0442304788595625E-8 7.35031569669719E-8 -5.080846848228331E-8 -1.1567961172929332E-8 -2.3769785968748923E-8 -1.1341344741396098E-7 9.360998080704182E-8 -7.786764610429855E-8 9.936171608622991E-9 -4.474348195965324E-9 5.6450121396772124E-8 -1.0002638183253913E-7 -1.585613464006915E-8 -1.1527759348585678E-7 8.117532673293373E-8 </vector>
                <vector>-4.518187903681639E-8 6.899671066763631E-7 -7.19453941758271E-9 -6.36834860860565E-7 -3.552268858515097E-8 3.0374912042047626E-8 9.41864195409877E-8 -3.295088428248691E-8 -8.571822064534055E-8 6.016530093136155E-8 -1.1423639889548849E-8 9.856445828139564E-8 2.552869564148953E-8 -1.2509694070527255E-7 3.875722199394128E-8 6.947290165812667E-9 6.872377454354012E-8 1.195956216369737E-7 3.8337168279276274E-8 -7.017817102108143E-8 -8.049231242756506E-8 -1.4055383286336573E-7 </vector>
                <vector>-8.984721954349145E-8 -7.19453941758271E-9 2.2241195671930582E-7 -6.851791196332203E-8 -2.5340328270733077E-8 1.597910137107056E-8 3.264365864506227E-8 3.460016153324212E-9 -1.0454874616382828E-9 -1.6734418012452244E-9 1.6171817173834476E-8 8.594951170526206E-8 2.7532618190142952E-8 7.90534498017697E-8 -7.292735300070562E-8 8.054638908619902E-8 -5.440525315871435E-8 -1.366835626304777E-9 -1.764092992174783E-8 -1.0146507854074706E-7 -3.755347937151327E-8 -8.477066076815763E-8 </vector>
                <vector>-1.580518859092607E-7 -6.36834860860565E-7 -6.851791196332203E-8 2.408826946919861E-6 -2.2396122713871546E-8 -2.8221315344609E-8 -2.1108673569836697E-7 1.6145940068205336E-7 -1.4317738416627913E-7 -2.6925469010962256E-8 -1.977792344694819E-8 6.618862286002604E-8 -1.2938867527811168E-7 -6.504890139733367E-7 2.5449049790669054E-7 -4.5710858541160454E-7 -1.4150393863756655E-8 -5.16145126224054E-7 3.198611988163771E-7 1.7711850392443448E-7 1.9219533631493718E-7 -4.978691035736231E-7 </vector>
                <vector>5.6629517083519903E-8 -3.552268858515097E-8 -2.5340328270733077E-8 -2.2396122713871546E-8 2.8260856202621867E-7 5.116101940926114E-9 -5.7271586223203146E-8 4.879528412837092E-8 -8.062256894261671E-8 -1.5757887725736438E-8 -6.765739676617697E-8 -6.192176848751745E-8 -1.2684291435947683E-8 8.679372047223279E-9 6.857276337937448E-8 2.461232954993525E-8 -8.689794944826874E-8 9.113301920183602E-8 -4.7486092182348553E-8 3.672366805108244E-8 -2.9850629219655527E-8 -7.946130740757072E-8 </vector>
                <vector>1.2054248702468006E-8 3.0374912042047626E-8 1.597910137107056E-8 -2.8221315344609E-8 5.116101940926114E-9 3.1058969776368267E-7 -1.0440105232934873E-8 -5.8643397375531106E-8 5.3932854060901765E-8 -7.328962571551134E-8 -1.8922601958360184E-8 -1.2225746117813543E-7 1.2858385173775511E-8 7.171203778180196E-8 4.515118321671979E-8 -2.7475187006517885E-8 -5.8345096712477725E-9 -1.1150446203985236E-7 -1.5216788731558314E-7 -2.9468617679258416E-8 4.227322971518172E-8 3.818341876110884E-8 </vector>
                <vector>5.7756393072294163E-8 9.41864195409877E-8 3.264365864506227E-8 -2.1108673569836697E-7 -5.7271586223203146E-8 -1.0440105232934873E-8 4.878108401192225E-7 -1.8238595900127188E-8 -2.423354724213589E-7 9.705296400770566E-8 -1.9853706880202687E-8 -8.780561748358981E-8 6.373282468729294E-8 -9.89722730799971E-8 -1.1414785698863387E-7 1.5051787675698088E-7 -4.9984764609205926E-8 -6.227603980508959E-8 -6.194279425278851E-8 9.167048228973047E-8 -9.6407535148392E-8 5.539162460487331E-8 </vector>
                <vector>4.0442304788595625E-8 -3.295088428248691E-8 3.460016153324212E-9 1.6145940068205336E-7 4.879528412837092E-8 -5.8643397375531106E-8 -1.8238595900127188E-8 3.7476071898271096E-7 -1.8590701482645317E-8 -9.634789011563943E-8 -1.4066146110964316E-8 -6.626880158763529E-8 9.18085341982854E-9 9.55556868435918E-8 -1.9906233021009145E-8 1.497311150918718E-8 3.983956948414151E-8 -9.770284893321225E-8 -4.9673584807321335E-8 -8.371326163456795E-8 -2.124276665043907E-8 -2.1112183408302965E-7 </vector>
                <vector>7.35031569669719E-8 -8.571822064534055E-8 -1.0454874616382828E-9 -1.4317738416627913E-7 -8.062256894261671E-8 5.3932854060901765E-8 -2.423354724213589E-7 -1.8590701482645317E-8 5.563115558690482E-7 -1.2462422363899436E-7 -4.3273073392501105E-8 4.112653043988487E-8 -1.3906577153716749E-9 1.7385658252272893E-7 -1.9032104141318545E-8 -4.5228477323692274E-8 5.384514397649173E-8 9.694891585648384E-8 -2.6484929500588707E-7 1.0935153853680193E-7 -3.1111197731843295E-8 -5.787741416015895E-8 </vector>
                <vector>-5.080846848228331E-8 6.016530093136155E-8 -1.6734418012452244E-9 -2.6925469010962256E-8 -1.5757887725736438E-8 -7.328962571551134E-8 9.705296400770566E-8 -9.634789011563943E-8 -1.2462422363899436E-7 2.8466609811292093E-7 2.5991221859572842E-8 -9.179519993813733E-8 4.424763794363331E-8 5.2154058363673705E-9 9.239379836574973E-9 2.5251988318241766E-8 -2.916570173740196E-9 3.010685942619568E-8 4.9601072695160626E-8 -4.967457248608902E-8 -3.0351684521288565E-8 -6.737289535038968E-8 </vector>
                <vector>-1.1567961172929332E-8 -1.1423639889548849E-8 1.6171817173834476E-8 -1.977792344694819E-8 -6.765739676617697E-8 -1.8922601958360184E-8 -1.9853706880202687E-8 -1.4066146110964316E-8 -4.3273073392501105E-8 2.5991221859572842E-8 1.6521848572420158E-7 2.8856183630826222E-8 -2.3053737983432014E-8 -7.204416466532584E-9 -3.008073848999331E-8 5.3473979497160366E-8 1.504874895260352E-8 -7.921403089925375E-9 -1.0992653665093716E-8 -1.3576964968223847E-8 1.00402164997068E-8 -1.5428289058366986E-8 </vector>
                <vector>-2.3769785968748923E-8 9.856445828139564E-8 8.594951170526206E-8 6.618862286002604E-8 -6.192176848751745E-8 -1.2225746117813543E-7 -8.780561748358981E-8 -6.626880158763529E-8 4.112653043988487E-8 -9.179519993813733E-8 2.8856183630826222E-8 5.254105664794456E-7 -1.8301734771744002E-8 -5.094128884502498E-10 -2.890314495024746E-8 7.341560847256618E-9 3.152613187505144E-8 -7.666531834805285E-8 6.206812137013967E-8 -9.362350381819336E-8 -2.8824427359563035E-8 -2.4638551070912507E-7 </vector>
                <vector>-1.1341344741396098E-7 2.552869564148953E-8 2.7532618190142952E-8 -1.2938867527811168E-7 -1.2684291435947683E-8 1.2858385173775511E-8 6.373282468729294E-8 9.18085341982854E-9 -1.3906577153716749E-9 4.424763794363331E-8 -2.3053737983432014E-8 -1.8301734771744002E-8 2.971444982462425E-7 8.222534397695568E-8 -6.914766672974779E-8 -3.0842654020640666E-9 -1.234958372524759E-7 -2.88824431844349E-8 -3.9552719664833556E-8 -2.1183215655966866E-8 -5.671582928029575E-9 2.6799418137210634E-8 </vector>
                <vector>9.360998080704182E-8 -1.2509694070527255E-7 7.90534498017697E-8 -6.504890139733367E-7 8.679372047223279E-9 7.171203778180196E-8 -9.89722730799971E-8 9.55556868435918E-8 1.7385658252272893E-7 5.2154058363673705E-9 -7.204416466532584E-9 -5.094128884502498E-10 8.222534397695568E-8 1.210668365358865E-6 -3.027078984775303E-8 -1.2532224989387675E-7 6.654577284141137E-8 -1.3946634119172263E-7 -2.5115685036086366E-7 -1.8600479066142747E-7 -1.1636617224298977E-7 -1.5626274650689462E-7 </vector>
                <vector>-7.786764610429855E-8 3.875722199394128E-8 -7.292735300070562E-8 2.5449049790669054E-7 6.857276337937448E-8 4.515118321671979E-8 -1.1414785698863387E-7 -1.9906233021009145E-8 -1.9032104141318545E-8 9.239379836574973E-9 -3.008073848999331E-8 -2.890314495024746E-8 -6.914766672974779E-8 -3.027078984775303E-8 4.340239311537492E-7 -2.3708112415055924E-7 -1.0135322403627679E-7 9.442689302704534E-9 3.299163552159673E-9 -3.068005864246756E-8 -2.1339268594175818E-8 -1.0239621646822199E-8 </vector>
                <vector>9.936171608622991E-9 6.947290165812667E-9 8.054638908619902E-8 -4.5710858541160454E-7 2.461232954993525E-8 -2.7475187006517885E-8 1.5051787675698088E-7 1.497311150918718E-8 -4.5228477323692274E-8 2.5251988318241766E-8 5.3473979497160366E-8 7.341560847256618E-9 -3.0842654020640666E-9 -1.2532224989387675E-7 -2.3708112415055924E-7 8.004772043442021E-7 3.7480311149046014E-8 3.199352887458811E-8 -1.565637419046927E-8 -7.892083794758568E-8 -5.5516816583283717E-8 -1.9815782380471061E-7 </vector>
                <vector>-4.474348195965324E-9 6.872377454354012E-8 -5.440525315871435E-8 -1.4150393863756655E-8 -8.689794944826874E-8 -5.8345096712477725E-9 -4.9984764609205926E-8 3.983956948414151E-8 5.384514397649173E-8 -2.916570173740196E-9 1.504874895260352E-8 3.152613187505144E-8 -1.234958372524759E-7 6.654577284141137E-8 -1.0135322403627679E-7 3.7480311149046014E-8 4.910094782576019E-7 -2.1905674642760153E-7 -1.4091918229159384E-7 6.613311161019152E-8 1.627187805819764E-9 -6.829045136518282E-8 </vector>
                <vector>5.6450121396772124E-8 1.195956216369737E-7 -1.366835626304777E-9 -5.16145126224054E-7 9.113301920183602E-8 -1.1150446203985236E-7 -6.227603980508959E-8 -9.770284893321225E-8 9.694891585648384E-8 3.010685942619568E-8 -7.921403089925375E-9 -7.666531834805285E-8 -2.88824431844349E-8 -1.3946634119172263E-7 9.442689302704534E-9 3.199352887458811E-8 -2.1905674642760153E-7 9.465500061051053E-7 1.4591649680443317E-7 -1.4295270359470398E-7 -8.03877744286382E-8 -4.380921571282206E-8 </vector>
                <vector>-1.0002638183253913E-7 3.8337168279276274E-8 -1.764092992174783E-8 3.198611988163771E-7 -4.7486092182348553E-8 -1.5216788731558314E-7 -6.194279425278851E-8 -4.9673584807321335E-8 -2.6484929500588707E-7 4.9601072695160626E-8 -1.0992653665093716E-8 6.206812137013967E-8 -3.9552719664833556E-8 -2.5115685036086366E-7 3.299163552159673E-9 -1.565637419046927E-8 -1.4091918229159384E-7 1.4591649680443317E-7 6.48022438129826E-7 -1.512391736453402E-7 3.2088447134550856E-8 4.109812354782174E-9 </vector>
                <vector>-1.585613464006915E-8 -7.017817102108143E-8 -1.0146507854074706E-7 1.7711850392443448E-7 3.672366805108244E-8 -2.9468617679258416E-8 9.167048228973047E-8 -8.371326163456795E-8 1.0935153853680193E-7 -4.967457248608902E-8 -1.3576964968223847E-8 -9.362350381819336E-8 -2.1183215655966866E-8 -1.8600479066142747E-7 -3.068005864246756E-8 -7.892083794758568E-8 6.613311161019152E-8 -1.4295270359470398E-7 -1.512391736453402E-7 6.355137073174651E-7 3.0121825605848584E-8 -7.809575240049049E-8 </vector>
                <vector>-1.1527759348585678E-7 -8.049231242756506E-8 -3.755347937151327E-8 1.9219533631493718E-7 -2.9850629219655527E-8 4.227322971518172E-8 -9.6407535148392E-8 -2.124276665043907E-8 -3.1111197731843295E-8 -3.0351684521288565E-8 1.00402164997068E-8 -2.8824427359563035E-8 -5.671582928029575E-9 -1.1636617224298977E-7 -2.1339268594175818E-8 -5.5516816583283717E-8 1.627187805819764E-9 -8.03877744286382E-8 3.2088447134550856E-8 3.0121825605848584E-8 2.934554350393112E-7 1.4859156257713954E-7 </vector>
                <vector>8.117532673293373E-8 -1.4055383286336573E-7 -8.477066076815763E-8 -4.978691035736231E-7 -7.946130740757072E-8 3.818341876110884E-8 5.539162460487331E-8 -2.1112183408302965E-7 -5.787741416015895E-8 -6.737289535038968E-8 -1.5428289058366986E-8 -2.4638551070912507E-7 2.6799418137210634E-8 -1.5626274650689462E-7 -1.0239621646822199E-8 -1.9815782380471061E-7 -6.829045136518282E-8 -4.380921571282206E-8 4.109812354782174E-9 -7.809575240049049E-8 1.4859156257713954E-7 1.6014452962424156E-6 </vector>
              </covariancearray>
            </covariancematrix_contents>
          </covariancematrix>
        </morphojset>
      </procrustes_anova>
      <covariancematrix>
        <covariancematrix_contents visiblename="CovMatrix, leaves_and_replicas, Procrustes coordinates" df="175" dim="2" fromexternaldata="false" frommorphojset="true" hasobjectsymmetry="false" isasymmetrycomponent="false" issymmetrycomponent="false" linkedoutlinenumber="0" linkedwireframenumber="179" matrixtype="2" pooledwithingroupcovariances="false" uniqueid="364">
          <covariancearray>
            <vector>2.811230503854577E-4 1.8258397281925863E-5 1.1732260859874345E-4 -1.066624468091925E-5 1.262806252764868E-4 -8.134245190828412E-6 5.9353589196843224E-5 1.1636689626007641E-5 2.923495869022939E-5 -2.473665711076398E-5 3.681423990238088E-5 1.7059168214015325E-4 7.324849604760267E-5 -1.1855291960628846E-4 -3.247730631699272E-4 -2.12740774845726E-4 -2.2770941787816768E-4 3.225637058647476E-5 -1.6910064525323029E-4 1.593356259370293E-5 -1.7944417964172248E-6 1.2615413920626388E-4 </vector>
            <vector>1.8258397281925863E-5 5.633652937779668E-4 7.207344703867276E-5 1.4429420251371944E-4 -2.5398329533596594E-5 8.007467368329772E-5 -8.923307249513657E-5 1.2931031455717292E-4 -1.6096506680323832E-4 1.2625302803016144E-4 1.7897841748486646E-5 2.8033733282190504E-4 9.251184979070567E-5 -9.65801314799414E-5 -1.2029861697689932E-4 -2.649267705421811E-4 -2.0102807479239972E-5 -3.3651258131581056E-4 9.311324294790064E-5 -3.301656915385212E-4 1.2214311448041642E-4 -2.954496705077656E-4 </vector>
            <vector>1.1732260859874345E-4 7.207344703867276E-5 1.0624945280727752E-4 -9.73261575227859E-6 8.023776427732337E-5 -2.560765743132426E-5 2.2846454620394954E-5 9.085841459923704E-6 -1.6698299745758764E-5 -1.6675901797002604E-5 5.173239646219855E-5 1.7666225804672685E-4 8.781383153642729E-5 -1.14748003965855E-4 -2.3428936298190708E-4 -1.8442665358613835E-4 -1.344329135484938E-4 -9.345085712169211E-7 -1.2439300665170204E-4 2.2890434364278398E-5 4.3611074625496795E-5 7.141336019421528E-5 </vector>
            <vector>-1.066624468091925E-5 1.4429420251371944E-4 -9.73261575227859E-6 3.447048900355654E-4 -9.163412007529478E-5 1.416616571271734E-4 -8.478584222660047E-5 1.769034677846592E-4 -1.0280248884649431E-4 1.9013457624393268E-4 -5.805471557496526E-5 1.3831504256865871E-4 1.7890247580496174E-5 2.828834574720723E-4 2.431433794826974E-4 2.932100888347219E-4 -1.2559533351619645E-4 -6.58165455999801E-4 1.753550878123267E-4 -5.949710563313134E-4 4.688264579722776E-5 -4.5897087024938715E-4 </vector>
            <vector>1.262806252764868E-4 -2.5398329533596594E-5 8.023776427732337E-5 -9.163412007529478E-5 1.7675958691294125E-4 -1.4430135968782E-4 4.2107281716937066E-5 -5.0713753212699135E-5 -4.104981854787654E-5 -1.0382865419731863E-4 7.258669897406622E-5 2.641132871118948E-4 5.533125207854317E-5 -1.88688318957322E-4 -2.1842048323338298E-4 -2.3988278212979462E-4 -9.28270732102449E-5 2.0052241178740223E-4 -2.0730666086040062E-4 1.9331210967819812E-4 6.300826615609817E-6 1.8649950921635164E-4 </vector>
            <vector>-8.134245190828412E-6 8.007467368329772E-5 -2.560765743132426E-5 1.416616571271734E-4 -1.4430135968782E-4 3.260207158002221E-4 3.4395552514240263E-7 8.854047250724518E-5 1.0511966269976927E-4 1.4686489924146126E-4 -1.2731827749892186E-4 -3.4294954951174313E-4 -1.9850502791627656E-5 2.1657945373105837E-4 1.9431187430214147E-4 2.706006540684881E-4 -6.312253031167802E-5 -3.551157866387591E-4 1.1177523653206274E-4 -3.034129197358162E-4 -2.3216156146917193E-5 -2.688642702726275E-4 </vector>
            <vector>5.9353589196843224E-5 -8.923307249513657E-5 2.2846454620394954E-5 -8.478584222660047E-5 4.2107281716937066E-5 3.4395552514240263E-7 6.551895297483508E-5 -5.536427636337094E-5 8.952852993697354E-5 -5.8019721548857773E-5 -5.1072316611587835E-6 -1.1700558441033644E-4 3.86369992137534E-6 -9.186316232543988E-5 -1.1493429461388923E-4 -9.180137418020006E-5 -2.9719242109042417E-5 1.938421245424043E-4 -9.585002727182453E-5 2.4367955561069326E-4 -3.760771271144318E-5 1.5020739787170216E-4 </vector>
            <vector>1.1636689626007641E-5 1.2931031455717292E-4 9.085841459923704E-6 1.769034677846592E-4 -5.0713753212699135E-5 8.854047250724518E-5 -5.536427636337094E-5 1.5085142629226226E-4 -8.032452418224732E-5 1.3967233515696056E-4 -2.2105069776940223E-5 1.4366798085137486E-4 2.1608071516553188E-5 2.0609507632019994E-4 1.6153156935237316E-4 2.1685655964857078E-4 -9.586103322298385E-5 -4.6680395803680593E-4 5.206560711556172E-5 -4.786382298032567E-4 4.844087768782103E-5 -3.064554452783815E-4 </vector>
            <vector>2.923495869022939E-5 -1.6096506680323832E-4 -1.6698299745758764E-5 -1.0280248884649431E-4 -4.104981854787654E-5 1.0511966269976927E-4 8.952852993697354E-5 -8.032452418224732E-5 2.271398361679005E-4 -3.6238019144653664E-5 -6.923292644304998E-5 -4.629790672618713E-4 -3.799428134061521E-5 -6.137405904382072E-5 -7.247094967735274E-5 -1.9030438504689986E-5 -2.2684870160830912E-7 2.584452758725318E-4 -1.9477689686739383E-5 3.779670878003537E-4 -8.875251065210223E-5 1.8218163741435937E-4 </vector>
            <vector>-2.473665711076398E-5 1.2625302803016144E-4 -1.6675901797002604E-5 1.9013457624393268E-4 -1.0382865419731863E-4 1.4686489924146126E-4 -5.8019721548857773E-5 1.3967233515696056E-4 -3.6238019144653664E-5 1.7894994500835778E-4 -5.1605702693666877E-5 -2.573295476560307E-5 7.375123658701954E-7 2.300282892349133E-4 2.014199856073966E-4 2.62562743246951E-4 -6.625520888397211E-5 -4.6402561525854893E-4 1.2395324374065632E-4 -4.5347915768458616E-4 3.1249123662310716E-5 -3.312280884539986E-4 </vector>
            <vector>3.681423990238088E-5 1.7897841748486646E-5 5.173239646219855E-5 -5.805471557496526E-5 7.258669897406622E-5 -1.2731827749892186E-4 -5.1072316611587835E-6 -2.2105069776940223E-5 -6.923292644304998E-5 -5.1605702693666877E-5 9.80798482991461E-5 2.3498377984479377E-4 4.9390814753041204E-5 -1.1173717476729588E-4 -1.59615864572903E-4 -1.6049098695790153E-4 -2.924066869935003E-5 9.73511896486809E-5 -1.0196926008556119E-4 7.417489535467107E-5 5.6561953071189314E-5 1.0690422067305927E-4 </vector>
            <vector>1.7059168214015325E-4 2.8033733282190504E-4 1.7666225804672685E-4 1.3831504256865871E-4 2.641132871118948E-4 -3.4294954951174313E-4 -1.1700558441033644E-4 1.4366798085137486E-4 -4.629790672618713E-4 -2.573295476560307E-5 2.3498377984479377E-4 0.0014865628678865555 1.7985404753895464E-4 1.475987758576981E-5 -2.3075158437640135E-5 -6.120651383447963E-5 -2.8742677387026027E-4 -5.835682330218637E-4 -3.386844979765121E-4 -8.094468396835884E-4 2.0296602727409827E-4 -2.4073901089698136E-4 </vector>
            <vector>7.324849604760267E-5 9.251184979070567E-5 8.781383153642729E-5 1.7890247580496174E-5 5.533125207854317E-5 -1.9850502791627656E-5 3.86369992137534E-6 2.1608071516553188E-5 -3.799428134061521E-5 7.375123658701954E-7 4.9390814753041204E-5 1.7985404753895464E-4 8.718244312020449E-5 -8.02906163977048E-5 -1.833013403519822E-4 -1.637331465312854E-4 -1.0940255443293501E-4 -5.312772442141831E-5 -9.445186797584112E-5 -2.262556198812499E-5 6.831950664417917E-5 2.7025823337582427E-5 </vector>
            <vector>-1.1855291960628846E-4 -9.65801314799414E-5 -1.14748003965855E-4 2.828834574720723E-4 -1.88688318957322E-4 2.1657945373105837E-4 -9.186316232543988E-5 2.0609507632019994E-4 -6.137405904382072E-5 2.300282892349133E-4 -1.1173717476729588E-4 1.475987758576981E-5 -8.02906163977048E-5 6.611106306689719E-4 6.72026539333502E-4 8.18914910726802E-4 -9.161862885081259E-5 -8.794147731961881E-4 1.849495579997214E-4 -8.77088259575797E-4 1.8967865813142877E-6 -5.772885314878618E-4 </vector>
            <vector>-3.247730631699272E-4 -1.2029861697689932E-4 -2.3428936298190708E-4 2.431433794826974E-4 -2.1842048323338298E-4 1.9431187430214147E-4 -1.1493429461388923E-4 1.6153156935237316E-4 -7.247094967735274E-5 2.014199856073966E-4 -1.59615864572903E-4 -2.3075158437640135E-5 -1.833013403519822E-4 6.72026539333502E-4 0.0011492537729349865 0.0010361997802232784 5.212011684800167E-5 -8.190804174388739E-4 1.991542853575421E-4 -9.169764573726773E-4 -9.272281653918583E-5 -6.29202478075298E-4 </vector>
            <vector>-2.12740774845726E-4 -2.649267705421811E-4 -1.8442665358613835E-4 2.932100888347219E-4 -2.3988278212979462E-4 2.706006540684881E-4 -9.180137418020006E-5 2.1685655964857078E-4 -1.9030438504689986E-5 2.62562743246951E-4 -1.6049098695790153E-4 -6.120651383447963E-5 -1.637331465312854E-4 8.18914910726802E-4 0.0010361997802232784 0.0013771035952354176 -1.0658753988503833E-4 -0.0010847077093704973 2.344673071338144E-4 -0.0010669796956522786 -9.197339073631802E-5 -7.614278623615169E-4 </vector>
            <vector>-2.2770941787816768E-4 -2.0102807479239972E-5 -1.344329135484938E-4 -1.2559533351619645E-4 -9.28270732102449E-5 -6.312253031167802E-5 -2.9719242109042417E-5 -9.586103322298385E-5 -2.2684870160830912E-7 -6.625520888397211E-5 -2.924066869935003E-5 -2.8742677387026027E-4 -1.0940255443293501E-4 -9.161862885081259E-5 5.212011684800167E-5 -1.0658753988503833E-4 4.8089936214227566E-4 4.8312406329450915E-4 1.382843660469276E-4 2.7000992144320286E-4 -4.774512645736459E-5 1.0343587128246637E-4 </vector>
            <vector>3.225637058647476E-5 -3.3651258131581056E-4 -9.345085712169211E-7 -6.58165455999801E-4 2.0052241178740223E-4 -3.551157866387591E-4 1.938421245424043E-4 -4.6680395803680593E-4 2.584452758725318E-4 -4.6402561525854893E-4 9.73511896486809E-5 -5.835682330218637E-4 -5.312772442141831E-5 -8.794147731961881E-4 -8.190804174388739E-4 -0.0010847077093704973 4.8312406329450915E-4 0.001983539634760438 -2.3286369213321116E-4 0.001664624530558592 -1.595350931672806E-4 0.0011801499475192385 </vector>
            <vector>-1.6910064525323029E-4 9.311324294790064E-5 -1.2439300665170204E-4 1.753550878123267E-4 -2.0730666086040062E-4 1.1177523653206274E-4 -9.585002727182453E-5 5.206560711556172E-5 -1.9477689686739383E-5 1.2395324374065632E-4 -1.0196926008556119E-4 -3.386844979765121E-4 -9.445186797584112E-5 1.849495579997214E-4 1.991542853575421E-4 2.344673071338144E-4 1.382843660469276E-4 -2.3286369213321116E-4 5.07754355322198E-4 -1.3671718503031636E-4 -3.264384894136955E-5 -2.674139081420064E-4 </vector>
            <vector>1.593356259370293E-5 -3.301656915385212E-4 2.2890434364278398E-5 -5.949710563313134E-4 1.9331210967819812E-4 -3.034129197358162E-4 2.4367955561069326E-4 -4.786382298032567E-4 3.779670878003537E-4 -4.5347915768458616E-4 7.417489535467107E-5 -8.094468396835884E-4 -2.262556198812499E-5 -8.77088259575797E-4 -9.169764573726773E-4 -0.0010669796956522786 2.7000992144320286E-4 0.001664624530558592 -1.3671718503031636E-4 0.002158426942081573 -1.2164836245397819E-4 0.0010911303773649863 </vector>
            <vector>-1.7944417964172248E-6 1.2214311448041642E-4 4.3611074625496795E-5 4.688264579722776E-5 6.300826615609817E-6 -2.3216156146917193E-5 -3.760771271144318E-5 4.844087768782103E-5 -8.875251065210223E-5 3.1249123662310716E-5 5.6561953071189314E-5 2.0296602727409827E-4 6.831950664417917E-5 1.8967865813142877E-6 -9.272281653918583E-5 -9.197339073631802E-5 -4.774512645736459E-5 -1.595350931672806E-4 -3.264384894136955E-5 -1.2164836245397819E-4 1.2647309614140608E-4 -5.720557297869377E-5 </vector>
            <vector>1.2615413920626388E-4 -2.954496705077656E-4 7.141336019421528E-5 -4.5897087024938715E-4 1.8649950921635164E-4 -2.688642702726275E-4 1.5020739787170216E-4 -3.064554452783815E-4 1.8218163741435937E-4 -3.312280884539986E-4 1.0690422067305927E-4 -2.4073901089698136E-4 2.7025823337582427E-5 -5.772885314878618E-4 -6.29202478075298E-4 -7.614278623615169E-4 1.0343587128246637E-4 0.0011801499475192385 -2.674139081420064E-4 0.0010911303773649863 -5.720557297869377E-5 9.691434246242954E-4 </vector>
          </covariancearray>
        </covariancematrix_contents>
        <principal_component_analysis>
          <pca_contents visiblename="PCA: CovMatrix, leaves_and_replicas, Procrustes coordinates" dimension="2" linkedoutlinenumber="0" linkedwireframenumber="179" npcs="18" uniqueid="365">
            <meanconfig>-0.04127572568798527 -0.4536822127949655 -0.04267809131867729 -0.3367598578244596 -0.05409445812088161 0.3938563294944204 -0.022807910239560067 0.35688896316234864 -0.001891706185668722 0.3627563585613296 -0.052859270646905626 0.2610202409134039 -0.044114853893844896 -0.2730823957391076 0.0757516198331478 -0.21740699095277755 0.051951734689620256 -0.0750159110346147 0.1804417631239126 0.07974262915298251 -0.048423101553157016 -0.09831715293855937 </meanconfig>
            <eigenvectors>
              <vector>0.03797788976890645 -0.17282554196408384 0.0549883072797746 0.35430755798868024 -0.2001236411405216 0.17688473118908762 -0.37225512946654726 -0.09275622453665862 -0.06884504415907157 -0.38035817525663884 0.13055173198881664 0.09652176159277284 -0.06690503090116935 0.36553158777517086 0.05204760181458451 -0.00743212119352252 -0.02404158994069131 -0.07727773480213503 </vector>
              <vector>-0.061063480882754324 -0.22196233125543333 0.46163417761485415 -0.29105540183498174 -0.06354007451015137 -0.3997960214137986 -0.09739588763802837 -0.1184624287180347 0.3460539650381148 -0.16271158636487362 0.12417514245621307 0.02091842583642746 -0.010103557916341741 -0.013801275354829366 -0.022269737739482008 -0.007938622039456718 -0.008819756255067967 -0.018330842972158465 </vector>
              <vector>0.026328009680229903 -0.15038375826678183 0.06008175502467531 0.15476557065018812 -0.035595284726294536 -0.012107560595358516 0.016968739401138026 0.07119190153535289 0.09831343041995214 0.20149058344344697 -0.07351088545306238 -0.006122847104586698 0.06132025151320486 -0.5013322222244387 0.1558538912484259 -0.04273687294705759 0.06412059025487027 0.6286445625562956 </vector>
              <vector>-0.1691458579432331 -0.03277149297282122 0.2001700348402533 0.0103539499502242 0.10028632200294059 0.17847513926733513 -0.09884959460652219 -0.13415777583958485 -0.5971545546412554 0.415645894623701 -0.21950714260236953 0.21628311582119364 -0.03958757854208868 0.1467351722157444 0.049661828232161136 -0.048011997961427064 0.004145101387699935 0.046028403367926324 </vector>
              <vector>0.06966859427638364 -0.164773842516386 -0.13828305307932007 0.09856808906212916 0.055025208587258366 -0.08963173119025672 -0.24047590288158957 -0.03906606485355238 -0.15049353769341753 -0.012036880376440481 0.16371101117547082 -0.11871017642023501 0.6525794217958419 -0.02671380206989661 -0.06657723794666032 0.2338676813099069 0.2650252130341898 -0.012583446240603003 </vector>
              <vector>-0.09592614538392989 0.15254194684525996 0.2683423907004947 0.19475435038787417 -0.287403847502898 -0.22131270652947377 0.006777520798420525 0.038822459782404825 0.061237202808816116 -0.029524245207537974 -0.5385701949734616 -0.24744546987849367 0.20148566076458174 0.17922751030148867 0.20363425163336388 -0.048382993705958346 0.05521058874802475 -0.004113993023802745 </vector>
              <vector>0.05985269857106467 0.025843455475410105 -0.031043896355540303 0.16585603473933108 -0.03322966153994441 -0.10641100723075164 -0.0933051431920514 0.052848372886617125 -0.04830409607024701 -0.058136625151767686 -0.052184892587866356 0.039002322835342995 -0.03876375796767564 -0.10905985058079481 -0.10850064491367618 -0.20231694359391356 -0.8044899167141685 0.03591165498416249 </vector>
              <vector>-0.12208810925771565 -0.05252183323595362 0.10260533365533427 0.023685876390491307 -0.06317526437198362 0.02872143939337994 0.03958602336711023 0.07182398937213065 -0.09523505373567537 0.011919675497084873 0.4113633227451426 0.15199379394640317 0.08644077021293742 -0.11844472213339655 -0.2721946602099957 -0.6396836795302567 0.18251106642008044 -0.03572108366340983 </vector>
              <vector>0.07479961128161845 0.18454918546462143 0.055581371478080996 0.26901587098777663 -0.0873024650317355 -0.13298934849913474 -0.03960998099418165 0.00831758130352268 0.0409255017897085 -0.04218034490032466 -0.09978619479725406 0.22775687550658788 -0.5512856450577787 -0.10582610022907137 -0.23864855386887915 0.15128187922141004 0.4185305619172779 0.005492708908406478 </vector>
              <vector>-0.12530254352933515 0.026689934626070114 0.17675889460733168 0.021323535138997214 -0.0820091736164339 0.030209872084255476 0.06530560776100687 0.04743996573465513 -0.035806239654921475 0.16615877616042124 0.4660999318842789 0.11087970886888673 -0.09394319929182107 -0.022900912441894378 0.14734196497092722 0.6117526314829481 -0.22483208525731596 0.030752224846374007 </vector>
              <vector>0.03648537560653548 -0.1329922639005671 -0.07880902828314287 -0.03488623086821011 0.08377496272312729 0.06784174106658393 0.15394998676333807 0.13008519249949052 0.12935979084563673 0.1590596503852187 0.2085281975835683 -0.15116310649632964 -0.20247395512095792 0.26349713222215904 0.6771986175593183 -0.25977233806244643 0.10837071480413127 -0.05345270312956175 </vector>
              <vector>-0.1360006549782467 -0.6466967842493918 -0.3837686151421169 -0.19050835841172062 0.18506753728970537 0.01665475032422126 -0.12688108023869607 -0.016411298356125814 0.03568464960304549 -0.11888617897032658 -0.29242391288657027 0.01622720539794635 -0.2277070957984295 -0.03925375603808149 -0.07036015657360786 0.08568854556788355 -0.00464347023894561 0.009830040815113246 </vector>
              <vector>0.010608573168985027 -0.14165084151361132 0.07606572159067815 0.08954231731409192 7.838384812189582E-4 -0.02889844026091254 0.1765430272891335 0.08139261527545194 0.01623887098198169 0.2625503821519451 -0.10518566145265991 -0.09382999687976884 0.027930302377547754 -0.34964313896568655 -0.04680586142476367 0.04688954908319665 -0.01646748502956246 -0.7370251144047725 </vector>
              <vector>-0.2645107701770951 0.15709130740161772 -0.10502105693125106 0.08943649842214149 -0.006978313312775396 0.2005838949515097 0.2898266791344248 0.12329005458504344 -0.26084414621752444 -0.5424517651726977 0.05418015942767546 -0.3508863686070874 -0.05925371502648998 -0.2774052303777427 0.07936305263889999 0.0559122476893246 0.03372518883666208 0.00626694172286052 </vector>
              <vector>-0.29352298900223356 0.29007576179492417 -0.3523716566548809 -0.21077263422883655 0.01100199703880377 -0.4646176465510205 0.054264564462475524 -0.5034590845349175 -0.14573091576219555 0.04039903521070322 0.08822626677279694 -0.06157195251366939 -0.05706888653776562 0.06178852157780172 0.028798088098153672 -0.042862258579856496 -0.006888044404320185 0.023595297693432254 </vector>
              <vector>-0.3486602625587631 0.3148393903254214 -0.3446985866671924 0.1669357674606592 0.12628225213256822 0.09630662148378666 -0.2506885545271536 0.30178512822109754 0.467086954087394 0.2126048023832336 -0.014447268933579591 0.11863668405780498 0.1108513179756756 0.10656260889269176 -0.0817687218959546 0.0019105663830046758 -0.012256219148792841 -0.037883017577064006 </vector>
              <vector>0.07605270250873328 0.1796375711968385 -0.02723769534367073 -0.5615432307930984 -0.16378973434614713 0.024707691120963243 0.009924645094594868 0.4349648602123816 -0.14236550831196607 -0.21958451987018063 -0.15719709838660945 0.44886274406214405 0.14117995283688167 -0.0010924557379500463 0.11000264738248035 0.04324784586906971 0.02889583335717593 -0.022244350484512745 </vector>
              <vector>0.4908124558968143 0.12429422375879963 -0.20680850228794664 -0.25974750459555496 -0.39822781613622155 0.11049462962823084 -0.2664617063005889 0.022295928235321148 -0.05637934729860207 0.2233959383407973 0.08231191862633465 -0.42838818900360137 -0.16717660718347588 -0.020400378535666057 -0.1397636173205029 -0.013761936808212381 0.003391746393415966 0.020289509495790232 </vector>
              <vector>-0.07611684712366323 0.20822050368147127 0.29977471555328594 -0.28079372491563165 0.29011075536465175 0.5524367793179206 -0.1511449578881555 -0.3632293757793412 0.245048562601207 -0.05778329871194767 -0.09783399997485108 -0.15247429185651937 0.014103427437756161 -0.07620205319711694 -0.07677480069213671 -0.005333982256591202 -0.00676528327946698 6.012952952033071E-4 </vector>
              <vector>0.5027746686569399 0.193743460980236 0.048912651367460876 0.10796032476851088 0.6843701076741974 -0.24269792188186434 -0.027159173263811447 0.08765677830588259 -0.08955840292384949 -0.131531396036958 0.0033420549548937783 0.009723130178588784 -0.002938687644310423 0.031027878844026493 0.06033669776480305 -0.006666274896726741 -0.001220611607507593 -0.005935009740187559 </vector>
              <vector>-0.022133618736558978 -0.12570022945183493 0.08125345879005638 -0.04405961993641686 0.07934402458958843 0.012784791632878994 0.4851401514118323 0.21971022599164633 0.025852945358408912 0.10658019307598249 -0.0053184748683526096 -0.22827133272573394 0.019383919624148174 0.47905238142982387 -0.4865937472568675 0.08516756114981036 -0.026290593999442644 0.20833782962398878 </vector>
              <vector>0.329110700157318 -0.01524782222380796 -0.21812672175722067 0.12686096232336133 -0.19467172964895227 0.2023603026924108 0.46594016551384543 -0.42408280132280296 0.22491497293445414 -0.0446199152528491 -0.07652401069855004 0.382057963381962 0.20193269244978462 0.028653104627679154 0.04601909849939031 0.009181513818897393 -0.027211549278338014 -0.011183173271235525 </vector>
            </eigenvectors>
            <eigenvalues>0.0071669661273289454 0.0026757854313580465 0.0011846243703534606 9.047067282041702E-4 4.4928285458963166E-4 3.107980082092727E-4 1.9119386051191697E-4 1.8781511038194764E-4 1.3858858491641105E-4 8.097557164613648E-5 6.487111753191054E-5 4.8871641941167405E-5 3.7426379176427524E-5 2.785967413914236E-5 1.7039518818557307E-5 1.1815865815940976E-5 6.029656386952736E-6 1.5626220702174678E-6 </eigenvalues>
            <percentvar>53.0642161637624 19.811514944378178 8.770958665703178 6.698448483965174 3.326490189999221 2.3011484075522124 1.4155993154065236 1.3905830499359273 1.0261098625528418 0.5995431206839299 0.48030574476582055 0.3618456298203007 0.27710490597575194 0.20627302327189845 0.12616059485290243 0.08748466878170932 0.04464357501152527 0.011569653580487732 </percentvar>
          </pca_contents>
          <morphojset>
            <morphojset_contents visiblename="PC scores, CovMatrix, leaves_and_replicas, Procrustes coordinates" uniqueid="366" alignmentmethod="1" dimension="1" hasprocrustesfit="false" hasrawdata="false" linkedoutlinenumber="0" linkedwireframenumber="179" nincl="176" nlmk="11" nobs="176" objsymmetry="false" procsumsquare="0.0" procrustesfitfromparentset="false">
              <alignmentvectors>
                <vector>0.0 </vector>
                <vector>0.0 </vector>
                <vector>0.0 </vector>
                <vector>0.0 </vector>
                <vector>0.0 </vector>
                <vector>0.0 </vector>
                <vector>0.0 </vector>
                <vector>0.0 </vector>
                <vector>0.0 </vector>
                <vector>0.0 </vector>
                <vector>0.0 </vector>
              </alignmentvectors>
              <datavector>
                <datamatrix visiblename="PC scores, CovMatrix, leaves_and_replicas, Procrustes coordinates" matrixtype="9" iscoordinates="false" issymmetrycomponent="false" isasymmetrycomponent="false">
                  <data>
                    <vector>0.015461326353655727 -0.012776586612073381 -0.028137796439174353 -0.0038728621801776917 0.019015908746697417 -0.018332227416684974 -0.00893203543292027 0.012838320018270597 -0.009584102261557231 -0.023970492025950654 0.007861791863341665 2.020750814702068E-4 0.0010946659126383667 0.005880555243831887 0.0010657827071230903 7.862946206205906E-4 0.0015040677565280698 0.0017888120015810648 </vector>
                    <vector>0.049653105383551784 -0.07894234257469454 -0.0031068340174330482 -0.015444093832090118 0.006007168631777705 -0.01962107711064667 0.02538602080971228 9.374346439541756E-4 -9.425203808801543E-4 0.014753055301100484 -0.0038791996444931236 0.006895018653146475 0.0017332186872570203 -0.008111716379935156 0.004426117792422598 -0.0013038545982167495 7.786908624988738E-5 -4.699722927332326E-4 </vector>
                    <vector>-0.050234167066843145 -0.06033815759407237 0.009811924869021042 0.022179182172316528 -0.0023469973700832574 0.003648383592819082 -0.014454121492377892 0.01179252481440923 -0.01499852784952799 -0.003528764926755636 0.001371909255334881 0.004103316225836514 -5.787280188937812E-4 0.0011925209054211095 0.0015125708257408596 -0.0015933023913385657 6.536592055308846E-5 6.589253303976717E-4 </vector>
                    <vector>0.09803218693848267 -0.020982082942501565 -0.009264760589639796 -0.022252746750116185 0.005690721820081009 -0.022060993807280667 0.0032383051001247153 0.020961044668133658 -0.003170082519710269 -0.008036251223255993 0.007777012447601023 0.009067542159115325 -0.0016486983589208155 0.0012048385033472913 0.0014038853287704884 -0.0037558328264891117 0.00443110162645048 0.001590898013336328 </vector>
                    <vector>0.016940965853153352 -0.008067501512734677 0.005338762113226447 -0.04916032765287308 0.049756288228934624 -0.0019378186751142033 0.023205350932801735 -0.0040311133841256985 0.006273105940647554 0.008175405890835666 -0.0024928487768682184 0.005743004235049649 -0.0012412036072487218 0.006448655472300747 -0.003864183427752076 -0.002165279904052467 -0.003291181312309747 0.0010755979547527412 </vector>
                    <vector>0.07533337480082872 -0.040915005921110935 0.014902155577699179 0.005444239665559736 0.030702402149930936 -0.005709562507524582 0.013975306137155528 -0.016183103428568837 -0.014224843299362501 0.005524864808648319 0.007683986486800484 0.0036913253759834628 -0.0044617976718914305 -0.004698877430998809 0.005426984993737378 0.0016897767844836378 3.577904440967277E-4 3.592037212837103E-5 </vector>
                    <vector>0.14744954434109217 3.3699447324615707E-4 -1.1657699161297073E-4 -0.007215586421899168 -0.027029260765852797 0.015288224234193442 -0.009003891089350326 -0.006246615128805536 -6.713018186422573E-4 -0.009277319028211758 0.0013076693710262106 0.01620741124529255 0.005829979260373374 -0.003278048570301474 -0.007380896784180101 -1.2046210424959149E-4 -0.0037898900574173736 -0.001362220063117458 </vector>
                    <vector>0.2291400596377714 -0.024922053379591542 -0.05383164097011703 -0.041864541514401665 -0.015668750150651303 0.00680868783722037 0.0055870802016965634 -0.006478089944962018 0.0010050887044660665 -0.003094837860952949 0.0015771062626186404 0.002035951892955752 -0.005280221091761614 0.005916073672256792 -4.140573696961927E-4 -0.001423948577982702 0.0010374731007031413 6.65473940563326E-4 </vector>
                    <vector>0.10002299316975005 -0.016097139836362673 0.026369051884819274 -0.017945514343669585 -0.032197170766130996 -0.020160324274273823 0.005197063369352271 -0.009309030602509637 -0.016421452272140737 0.005017726780072401 -0.009309081288165258 -0.003631101320593532 0.00744213341795842 0.004841175957796451 -0.003486027153338056 -2.617399903266138E-4 0.0023471129985623176 1.3970118632998925E-4 </vector>
                    <vector>0.016380515481106393 0.03513605808620568 -0.03802267090414585 -0.005975422422344773 0.009320883394614196 -0.005343642098376179 0.01427551827572585 0.005085324098997205 0.02719721801944684 -0.022409014940810986 0.00574978352903728 -0.015153960787128617 -0.0010381301772991814 -0.004398353252588132 0.0023936889895706526 0.0011197345850334293 0.0036189624496452775 -0.0012067927579609517 </vector>
                    <vector>0.1152477083073477 -0.0022234254375405283 -0.021850765082928967 0.03409904757761723 -0.010264658212592865 -0.0024201196894817045 0.011042428225967082 -7.048602481329255E-4 -4.748504100914371E-4 0.004481891756936288 -0.011831154948977256 -0.005686471430643204 -0.001926140281540303 0.0063336202157579305 -0.002690445561054689 -0.002801126148196943 -0.005334662969640581 -0.0012176636322240354 </vector>
                    <vector>0.20160148850153325 0.07900451845981743 -0.02563426018559711 0.02699332043103728 -0.023170285828567137 -0.021067882691523675 0.011878454835182871 0.0022770447383363736 0.001278105428054191 0.005025432072297027 -0.007743940871649509 -0.011523133148886571 -0.009644331029600241 0.0018557396486548537 -0.007012787290207096 -0.00293181007554323 0.008017017694320665 8.646528582291515E-4 </vector>
                    <vector>0.06907966209580786 -0.041765364035881436 0.03438710273765029 -0.0426190033706992 -0.008295796825167704 -0.010447636906085713 -0.0018406710848119677 0.009408296497116032 0.0048578470383557545 0.0012185027474055081 -0.0020649086039395107 0.0023822983953526986 -0.002713419085428632 -0.004483313963622487 0.0018746476411721984 -0.002937480375492217 -2.39978780061187E-4 -0.0020674175803474712 </vector>
                    <vector>0.1286855526553861 0.02105299180984344 0.04884524345462256 -0.05537206051385822 0.004085692769395355 0.01222940014792535 0.014926101389501088 0.003367266881471792 0.013655649092300038 0.004579166987653408 -0.006851074232712756 -0.0016407311104795503 0.004351943480535713 0.006074646229833535 -0.001168788527872502 -7.029250657692804E-4 0.0020888057451320463 8.272733255887796E-4 </vector>
                    <vector>-0.15093836245402847 -0.008337589326742216 -0.015829740938215167 -0.009757260477299738 -0.012661041091961867 -0.008152428363387388 0.01359980497332652 -0.021395627524237584 -0.017088617543019012 -0.009826635869534545 -0.0011387198620410794 -0.0016559111810815937 -0.0042286606490741455 -0.002660639956079014 0.006068100718657131 -3.2655548230734534E-4 0.0014481480526816778 -1.259619649765029E-4 </vector>
                    <vector>-0.03733533259813974 -0.02764693319218964 -0.029716350468548508 -0.0030664733257194862 -0.039425292813087945 -0.019141427310050602 0.016344769077362042 0.010707883674448413 -0.021882243785354097 0.002675669141968549 -0.006221259298308124 -0.0013238067103585466 -0.00705557872385424 -0.004849276604188705 -0.002081177630000169 -0.002140959461190406 0.0027428000406694245 -0.0029823181021514885 </vector>
                    <vector>0.020065404076030136 0.009375622766737462 -0.0030865634919116274 0.007781094944807769 -0.03130847558126587 -0.0062935789633709535 3.0225298667586626E-4 -0.0033579975631897047 0.002949442401282142 5.30207862938887E-5 -0.011723219822990426 -0.0083128497414178 0.017841759834875376 -0.0048819601852636155 0.005937551413039058 -0.00479648209938769 -0.0024031830948388244 0.0015819760874608206 </vector>
                    <vector>0.09827165081693197 -0.014318573511171166 -0.02881699366176544 -0.007197570691913978 -0.013891599102467976 -0.024510393640174558 -0.01756478081794221 0.017107874653589657 0.013529079435896338 0.002597155034263013 0.014332487677151222 -0.004963840201529722 0.00519249217293961 1.754770109130585E-4 0.005209414062643957 -0.0030064803287763505 -0.0016285508333599595 7.848828240183039E-4 </vector>
                    <vector>0.006505334241193423 0.05003126212934774 0.011705546629877078 0.001066943488540133 0.0060179589993716335 0.03995971196315726 -0.004139206687342517 0.010370500769817256 -0.013665631147909571 0.006266859904025205 -0.002515221874035023 -0.004741297766878881 0.008136002481135138 -0.006280963815840627 0.004478432573720171 -0.002104659224449561 0.0038928517282193383 7.204462964622592E-4 </vector>
                    <vector>0.04757235477450541 0.033342303978842414 -0.012083873182084027 0.01771779207666918 0.013093915931250973 0.0016514829371488964 -0.006057042562461138 4.6691994126066803E-4 -0.0033114884152053423 0.022774557933908167 0.004716098049160755 0.0015576506931553815 0.002142761934744687 -0.01580067512824515 6.095461773237544E-4 -0.0038868769856411412 4.330890795465369E-4 0.0014369108380221252 </vector>
                    <vector>0.04027664458308288 -0.03196249164826231 -0.008070815567953625 0.04237274918965904 -0.008091871910948928 -0.0013228809070858823 -0.010660514198162375 -0.003627169285036361 -0.001195966861907546 -0.01873972158847847 0.004632186870762319 -0.010979196721942383 0.0011859624624503031 -0.007738458944668553 -0.0038974251843263683 -0.0012687493951795076 0.0016764137889094628 0.0012352291549622696 </vector>
                    <vector>-0.09276036609003699 -0.04998753081441586 -0.026083403870313483 0.02004659573622569 -0.03221214571195737 0.001025558874661073 0.007581278228614828 -0.008666975007285492 -0.01278433285723435 -0.0020663449703118724 7.97925732398742E-4 -0.015156834740935748 4.030767227997966E-4 0.006733770860926804 -0.004180760909841441 -0.0018791140258870723 7.507566268353276E-4 0.0015631372873424563 </vector>
                    <vector>0.04178590559200281 -0.06597560057870518 -0.004859179041550065 -0.02626410355159345 0.007805544918910525 0.02203248601093572 -0.02617902115452629 -0.015943155253771817 0.01592985084868616 -0.01715151859369175 -0.008210640072912147 0.003309650150195613 3.1826784311137727E-4 -0.006827992973347083 0.005760010568975792 5.32972198249705E-4 -4.605765796624314E-4 -0.0015805405875536577 </vector>
                    <vector>-0.06695195690852998 -0.039094160669605124 0.03270631949330005 -0.04799831961552553 -0.03287863622498381 0.0018783028143836656 7.600540609824062E-5 0.004414216111760308 0.020232061161028776 -0.0021741442544209533 -0.00712802781069744 0.00629562394343439 -0.004290650641822862 0.0012128765573989188 -0.007029847144680399 -0.0010872202970303663 0.0020125264129086584 -6.375454199749062E-4 </vector>
                    <vector>0.11519795124843457 9.107280872955516E-4 -0.03418223409573889 -0.00406631641342374 0.014649813477194826 -0.009155549650135635 -0.005175677997486916 5.263932407569699E-6 0.0011444405631122687 -0.002056378251716549 0.0030389859973737133 0.0031208627576755944 -0.0041077368227614855 8.293330370132905E-4 -0.007046802985732776 -1.083040929952951E-4 -0.005422795095116362 0.0012051111167259813 </vector>
                    <vector>0.018120084732744658 -0.04678312076565554 -0.05348686432211977 0.025894591446794096 0.005727730972638312 -0.010558640424775572 0.006167932290588622 0.03139777288359041 0.01987819921528186 -0.006505217384797968 0.007999390280306214 -5.561286473287127E-5 -0.0011613393204699968 -5.494943813134283E-4 0.0015556396026130109 -2.896513711364186E-4 -3.688104361222207E-4 -0.00166384726004056 </vector>
                    <vector>-0.09786040459275216 0.0960778628143436 0.011285902733658877 0.03234360754698264 0.013271838903358622 0.005070258917613758 0.03047659106064577 0.007441989013078359 -0.03559842710389433 0.001869942547935645 -0.01547011888281933 0.01040990198372039 -0.011958915345771632 0.004876064078205839 0.010057138857575166 0.0017863812489924743 6.990429331869732E-4 -0.0029589089790950885 </vector>
                    <vector>-0.1305804113616939 0.011532927439280942 -0.015263835244901195 -0.026869803925608084 0.038480770833835075 0.008304185334858695 -0.011669329505965519 -0.0254074623935952 -0.00733836169497256 -0.003095687189712787 -0.004888301793171513 0.0011467322354048876 -0.00873905108842264 -6.68307846242512E-4 -0.0020406533369285076 -0.003640312924085333 0.0044120075190037175 0.0010773882584394442 </vector>
                    <vector>0.032101145093878035 -0.045746818416306644 9.158374594390806E-4 -0.04067298641518422 -0.007005301003085296 0.0219828316369339 0.0022392208572719124 -0.018413164352403935 0.01598349924316104 0.004938405431489726 4.4913754906836614E-4 -0.011157465297381736 -0.003951437291628042 -0.0037341665522147302 -0.0020713332716171427 0.00152927158732662 -0.001262726679849613 3.993749714129161E-4 </vector>
                    <vector>-0.008833412800604203 -0.003608211551533773 0.00325766686619596 0.012036133628292945 8.700212268133631E-4 0.006456950132293434 0.03848728133812329 0.0016797018347679618 0.012317841705492865 -0.013937635897425396 0.013798969838013183 -0.009202644156390114 -0.005810627378144561 -0.0011830377014636715 -0.0022029157512235896 0.006042880906622406 -0.0018903288823588701 -0.0012618168268195592 </vector>
                    <vector>-0.030587483009304868 -0.016306391191019093 0.07601570785397446 -0.027155230468120368 0.015049952225401637 0.026114889385912866 -0.010154262739694997 0.01403889457050969 0.004212096103231495 -0.002355366417232628 0.010165739761541556 -0.007289385638016777 -0.0037050199464675497 -0.001105450358316634 0.0019051957805274434 -0.00484409190579895 0.0015433940910372455 -0.00144701450248965 </vector>
                    <vector>-0.009266194638064301 0.04345930185386523 0.09474266535135893 0.02261833931169551 0.017062536052623846 0.0017474673087667474 -0.011046470838187002 0.020958009162221687 0.0013525246273319042 -0.010539099388084849 0.016168760562434808 -0.0046141920844727045 0.0038706944960068823 0.0026493041298542973 -0.004948336542590464 -0.0035348734152976058 0.00406114389547512 -0.001138367397440563 </vector>
                    <vector>-0.019979370503847144 -0.12465828536009473 0.017924427812878455 0.05768551907345876 0.034655136344154784 -0.0190805879448272 0.012521026621224422 0.009779332438758183 0.003431334824830768 -0.0024894938264493154 6.190156942440944E-4 0.01212782459790153 4.4763408526581267E-4 0.00589275977040077 -5.668530292011742E-4 0.0028480833280224555 -6.260347626755571E-4 9.246386602837643E-4 </vector>
                    <vector>-0.02963508060236515 -0.054687522525554595 0.016252531407426486 0.07313588772285728 0.009841078131260235 0.0014554700690572538 0.013506262048603973 -0.004053656563162533 -0.0013810306992702672 -0.008906085642120061 8.702185080009506E-4 0.0067643157225505575 0.010372669044085256 0.008017881702715534 2.3334496967605377E-5 -0.0021411996205527198 0.001751500338868041 0.0015301450590019076 </vector>
                    <vector>0.05658629965734639 -0.015063894668423205 -0.036124578526201254 0.00871952806190657 -0.02864197406877063 0.006536797440638191 -0.020439795433930968 0.024202082075609664 -0.00966545164842691 0.015363099843207472 -0.0037377692245068733 -0.007121261344007372 -0.004447963916881549 0.009016156861743039 0.005905272208493287 -5.943315552905475E-4 -6.31072623924181E-4 2.104157294530512E-4 </vector>
                    <vector>-0.049783747933486354 -0.012974807985339013 -0.02530878102596955 -0.04136658292986073 0.0021086579592243743 -0.0158143825834225 -0.0320947870647675 -0.007038288501023112 -0.013746996360778262 2.265741426279509E-4 -0.006781874889699457 0.008513424380606125 -0.0035907457317841548 9.709160789604647E-4 7.230543472986292E-4 7.45922424311813E-4 -4.2234721886660095E-4 0.0010884254350983999 </vector>
                    <vector>-0.1351076861528555 0.029139568156774157 -0.017902192667478164 -0.0012748969431121472 -0.025875091686363542 -0.0022108982747504205 0.008653923982998187 -0.0073940380146957935 -0.004302207756262624 -0.015439558932443677 -0.003917974120986684 -0.0078026802426478 6.0357782474104206E-5 0.006496602541045372 8.172957631809184E-4 -0.002521121748815511 -0.00184858042286988 -0.001520007577531053 </vector>
                    <vector>-0.11151350823000541 -0.04265236877597572 -0.05918825648472381 0.0238101046042415 0.00452114837196129 -0.00615769057211118 0.009775757174623579 0.0041411441540991425 -0.005327927990106864 -0.007543695660033622 7.406755477293551E-4 8.754524928077604E-4 -6.254651294273893E-4 -0.002226964519683936 -0.0016826030606137362 0.0020239779513268963 0.002181261218347366 -0.0011194545322063029 </vector>
                    <vector>-0.15369701387020163 0.004297240469561836 0.0015373336825896446 -0.007846957976880845 0.020125437629710086 -0.035309136371415535 0.016628054642936225 -0.010806802404930649 -0.00983149365601442 0.016843213389481117 0.00393207797885738 -0.004706005523195472 8.48265727689335E-4 -0.006016387439895538 -0.0035850680190557204 0.0036210147415348753 -0.0010743299784220744 0.0016296744570256428 </vector>
                    <vector>0.04793270504518847 0.004761273149654004 -0.04725757462787607 0.044356623308272135 0.024643778857330434 -0.04180302206524345 -0.02890690320698994 -0.027398978657647205 0.004750667377333318 0.006530599547693193 0.002106425965036348 0.003052898612428105 -0.0018045699149869332 0.00504118788378823 0.0034241789221125356 -0.003847876130671085 0.002825821776743814 -0.002758152615766489 </vector>
                    <vector>-0.021630909708839005 -0.11297927240226764 5.213352920714436E-5 -0.019416240754489486 -0.014614721009781076 0.0027125156043877204 -0.008793887282141866 -0.020669411288580145 0.007974804960540142 -0.001606650527423852 -0.004437155376267145 0.0028596054995002717 -0.0031725550334981904 0.009225227919939722 -0.0015792012398470705 0.0014102532940641634 -5.162102461886155E-4 5.161837106906815E-5 </vector>
                    <vector>7.146235689716729E-4 -0.09952015353188863 -0.023917561779579488 0.026444936154089972 -0.03695553126329605 0.02462727729606235 -6.393114540260078E-4 -0.014169963787892743 0.004250190370203013 0.0036274527485337694 -0.0020642123907000307 0.003093670743799461 -0.0013339945063574263 -0.005739154403696662 0.007430850230730752 0.0010552200731114454 0.0026314463552597673 9.760064294908057E-5 </vector>
                    <vector>-0.08094006440386203 0.07004579159491854 -0.0663474555745498 -0.01446609133544331 0.01762649558222292 -0.0166943906826775 -0.003246561830993956 0.01271947982090953 0.007356112684250909 0.01390725141713486 1.9114348667264116E-4 0.006664034586784082 0.004755917220471272 0.005253986019255488 -6.370924782462496E-4 0.004855409063910149 0.002610386165597774 -2.5598099867038917E-4 </vector>
                    <vector>-0.0289893519310115 0.05283798174111845 -0.06666060935177064 -0.049786979025653995 7.870178768150875E-4 0.008692783385432478 -0.009615102576974562 2.4246572022151207E-4 -0.008843284630439745 0.007081188600831018 0.005474707271955684 -0.003345347859737034 2.660086146460579E-4 0.007645600041918576 -0.0023952427017842545 0.004199587938739115 -2.4373295872227575E-5 8.611398716330218E-4 </vector>
                    <vector>0.016383161531741738 -0.01326873720581418 -0.029666685554957644 -0.0026125412088478933 0.01863596736427056 -0.019792786572232705 -0.008195601669257981 0.013454049722754586 -0.008535826350448826 -0.026315775618205733 0.007661242397089874 8.162103011427327E-4 -1.5156305378451716E-4 0.005939334587457783 0.00167141210933487 0.0018873222511244883 0.0016811409548574468 0.0025226863889420813 </vector>
                    <vector>0.05084872692955743 -0.07844532796302686 -0.0018559923739088525 -0.014668696418781569 0.0052532839863428 -0.022323861921368964 0.026647982730300047 -0.002264896455976863 4.056481336664284E-4 0.013282567402123038 -0.004210937492814433 0.006820296564054671 0.002788210821795408 -0.008129571833331909 0.0038571232865589177 -0.0015261912759910864 -5.41928728786654E-5 -8.234291308101072E-4 </vector>
                    <vector>-0.051352115505762345 -0.060398234630633214 0.010067321779558758 0.02232772202211287 -0.0010533250763438895 0.0014637347137848667 -0.013881950507137008 0.013030800250265562 -0.013613215862602595 -0.0057365458477697286 0.001266903362664953 0.004842917852405187 -6.60375651752575E-4 8.590014551763925E-5 0.001833562788421403 -9.110336054990677E-4 -0.002030216739993574 3.948063410799148E-4 </vector>
                    <vector>0.09725341131692938 -0.022705157798798222 -0.008159865628502691 -0.024094050284435665 0.006548396764513504 -0.02311336289637988 0.003267752300621621 0.019646164881289903 -0.004510786108383241 -0.00872357070957299 0.007731649731832253 0.011042454295661985 -6.295967273076625E-4 0.0020290378679427776 0.0013507343813873103 -0.0032340063853543016 0.004721448673160562 5.12038867168186E-4 </vector>
                    <vector>0.018753521141481884 -0.007480560793381293 0.0040988794538544294 -0.04851402887552118 0.0484301923312235 -0.0011603266317813054 0.022161203135020617 -0.003333006272563165 0.005703122473953415 0.007072482792835514 2.2035518906030543E-4 0.004729128244965189 -0.0017791102660214251 0.005545720671785207 -0.0037381844500721582 -0.0020925209349228332 -0.00494897687960387 0.0012432972964085832 </vector>
                    <vector>0.074979185349807 -0.04004199599340039 0.015323411022514704 0.0037470129150420904 0.03150006305630722 -0.005192951140275848 0.013894907889050893 -0.016867105852548275 -0.01325802041650493 0.0073958732775719 0.007180691121859578 0.006077441833735346 -0.003637937115675262 -0.0026473986686487362 0.0043802498749681016 5.728546407898731E-4 -4.3446438589753405E-4 8.045663624530766E-4 </vector>
                    <vector>0.14596330225465548 -0.0011215030876545516 -6.552970416918366E-4 -0.008693729224582926 -0.026738204706367383 0.01593003542502434 -0.00952453644288314 -0.004986201678462213 1.4031845391029169E-4 -0.010887610094503314 2.6639874763180384E-4 0.015721033829317048 0.004224912557330601 -0.004627625917890856 -0.006083514126037108 0.00153207220445262 -0.002670197759481694 -2.874271162563211E-4 </vector>
                    <vector>0.22956360230548964 -0.02481704307505966 -0.05396635454789528 -0.04159602318773574 -0.014020439007172102 0.007531825058972782 0.007435224213190747 -0.006706091834779354 5.217260760726726E-4 -0.0024396214950780327 0.0010495043733972824 0.0030662387874077837 -0.0048707412840207805 0.006681450528681049 0.0011923558979666255 -7.621090895507151E-4 -9.32632819465494E-4 8.942225519500712E-4 </vector>
                    <vector>0.10181154215040837 -0.016258085830628394 0.025466547843672666 -0.017529568120949936 -0.03185969186752294 -0.02062932802695354 0.003722646200815803 -0.008190034910407845 -0.01090113112974661 0.003362027040121078 -0.009407195292428823 -0.003973327425705327 0.007678706471290921 0.004369355942436413 -0.004111578837984663 2.840878173726514E-4 0.0028491378423010283 -8.169374706825202E-4 </vector>
                    <vector>0.016378297014357567 0.03405191717913294 -0.03740311753497752 -0.006356320463286244 0.0097675118636215 -0.005696797014220349 0.015830957711557368 0.005757798595203725 0.02569032770962569 -0.020375107074625705 0.0040528028735800255 -0.012180804690470323 -0.0014298703683373057 -0.004622865957990292 0.0027382741787866298 -0.001248003652063741 0.003575408081004137 -9.189578809102168E-4 </vector>
                    <vector>0.11464307990554487 -0.004622050715223813 -0.022710975409404217 0.0342622210074361 -0.008802100044979454 -0.003075352614542842 0.010755821965874064 -9.2371659499468E-4 -0.0016409283232943633 0.004178217164036584 -0.01362830178376179 -0.0061012792112348085 -0.0028829581329227125 0.006499845130091737 -0.0033508354318533148 -0.002802964116862711 -0.005689895842450816 -0.0016144389662572055 </vector>
                    <vector>0.20246816343000903 0.079711566674521 -0.02473625064616386 0.027529465104259028 -0.023382559925705045 -0.02241923052225528 0.010432913265741112 0.0031281121319273082 0.0028258461247484667 0.004949646115191267 -0.008857836852539505 -0.009836984914086272 -0.010368237506741259 0.0031559347195846198 -0.006080721197795054 -0.003489830441301616 0.00553140828649676 7.0675435402476E-4 </vector>
                    <vector>0.06895559470807432 -0.04286182978009709 0.03281714852241591 -0.04168294698154825 -0.009365284999458849 -0.011881849517017817 -0.003231920243412883 0.01208063836077896 0.003884894641001979 0.0021134973431619357 -0.0024968573437457054 0.0034426174728338327 -0.003545682873027074 -0.004344332903377212 0.002178880509064606 -0.0020922585997678344 -6.698024658317733E-4 -0.0017563626668977463 </vector>
                    <vector>0.12851913472806956 0.021446450348610584 0.04950834511883482 -0.05509843771313683 0.0010151040348492886 0.011341930840962824 0.015456705990913278 0.007740731405689608 0.017563599457527963 0.0016217166623207736 -0.0068737084045983445 -0.003299141111624996 0.0034050198297636016 0.005535945853543566 -0.002349981362231953 -4.8108304572867805E-4 0.0013222346897328444 -4.542264386469194E-4 </vector>
                    <vector>-0.14705985097549978 -0.009900260100209406 -0.014176397010996687 -0.012330178903721574 -0.012138085557463821 -0.007891064334276308 0.013602386521967762 -0.02331750827470817 -0.015569455050993419 -0.009347531356006092 -4.4993091235524373E-4 -0.003799892062381932 -0.006212504709856937 -0.003371847955119439 0.006029325843567236 3.384493012515054E-4 -2.2422299878779427E-4 -4.4752185870512126E-4 </vector>
                    <vector>-0.037616106151096285 -0.029124558670074782 -0.02854801104137949 -0.0052772143615537025 -0.03912690522728789 -0.017390841304145695 0.014241424125228424 0.008986150536981364 -0.020137754204692465 0.004924742471303985 -0.007267305387349385 -9.84281195857373E-4 -0.006487779605750935 -0.0038687427004022047 -0.0026348048587778975 -0.0033164038436093056 2.201103774161834E-4 -0.0014078062790191961 </vector>
                    <vector>0.01847214088481674 0.010615414804486854 -0.0031979293049890453 0.008818650148587001 -0.02933048466016148 -0.006904397775371983 -0.0012417588170695795 -0.003650579607555514 7.990679491851494E-4 0.003487750098911042 -0.012631575742945413 -0.008952708393264876 0.01788246523193311 -0.004676163639201833 0.006967456333398927 -0.0046871087882300955 -0.0040581480101371595 9.555698085662887E-4 </vector>
                    <vector>0.09754565509121219 -0.014645011239738808 -0.027420916203511718 -0.008062938007342256 -0.013438818008678383 -0.025169227701119682 -0.018634329063041986 0.01655433846880954 0.014265840463634369 0.004322878853118179 0.015713728469903314 -0.0040214004625406825 0.007644964970973301 -6.0279917041012134E-5 0.0043053214361758 -0.0025279949487484383 -0.003186752053624886 -5.78183641773435E-4 </vector>
                    <vector>0.008589805212223835 0.050453852431861325 0.01067557136375827 0.0022381681406107557 0.005071921314822442 0.03884798256578263 -0.004205580247621832 0.010073640447069897 -0.011727468148151165 0.00483665364907583 -0.003169089328913505 -0.004109306307094772 0.007802252399765298 -0.006929866107091579 0.004360237734285554 -0.0018848475517496432 0.0022833527990911416 3.8943682402777804E-4 </vector>
                    <vector>0.04625370130747543 0.03378355478441364 -0.011484972629900683 0.01679878252469142 0.01355003649981425 -1.302351171695174E-4 -0.006184923142859377 0.0011987998760736428 -0.004095569438073071 0.02256186451505426 0.0059705083603417445 9.287085264155777E-4 0.0024535282458617515 -0.01608820781337236 4.5034445234844005E-4 -0.0038851402982255654 0.0010811502743470094 2.6166074530875377E-4 </vector>
                    <vector>0.040289571331738994 -0.03163575132619186 -0.007241664260025116 0.0434695021884147 -0.006997837995779393 -5.689092991022823E-4 -0.010627737461559688 -0.0030050610024316524 -0.0014946058724728348 -0.017591268524645563 0.004839974066122088 -0.011175937370513367 -5.96212715573757E-5 -0.008867367462341732 -0.004134793692611286 -9.060447393123458E-5 -2.529404939842318E-4 0.0014343207639393725 </vector>
                    <vector>-0.09496718384196894 -0.05158937565688979 -0.02523657196126655 0.019195389287565957 -0.03128973635431724 0.001698990082708054 0.00723481677256591 -0.007015106225348436 -0.01542681835681611 -0.003664112238304717 -6.293560056437424E-4 -0.015076721722422255 -0.0019241451059544504 0.0052396904421574296 -0.0036027074995165463 -0.0016272473399022872 -1.726642651259969E-4 0.0017253340916418862 </vector>
                    <vector>0.04228205302471458 -0.0668929063510766 -0.005386129400844051 -0.027195854163738663 0.008567715773470676 0.023858190858262664 -0.02631574328279181 -0.01799713119348398 0.014693237576971628 -0.016298267526832954 -0.008651445242218168 0.0035223325251214576 4.4720500868431845E-4 -0.005565017789805865 0.005338082846743379 2.6783106122017623E-4 -0.0018437349376256682 -0.0026935556391293764 </vector>
                    <vector>-0.06623835315373172 -0.03879718487081066 0.03162839234749032 -0.04523597534663253 -0.033403417098602235 0.0013060788250985333 0.002754240144471414 0.004123142581027393 0.022950160774157364 -0.0050055914502102625 -0.0067086488297229685 0.005592996879308322 -0.004268708763073625 -8.959175156831809E-4 -0.007478365668403982 -0.0024629012081048337 0.0013528906932327564 -0.0020860763361534277 </vector>
                    <vector>0.11516897792519243 -1.6990701541210016E-4 -0.03275715906133728 -0.0038852515430492585 0.016676146819674845 -0.010240842049564977 -0.005044344803757032 5.421058954995228E-4 3.2253288942113087E-4 -0.0011192032686397249 0.0024188609288802944 0.0038766271836079107 -0.0028781748154169846 0.002099856178822584 -0.00656133033165147 -7.220175794988068E-4 -0.0066836686435865445 8.397438828411071E-4 </vector>
                    <vector>0.01765855270787221 -0.04802702851803239 -0.053610791784005705 0.0268787133652128 0.004645635835985871 -0.009484176233808796 0.007693486306487387 0.0313757265370473 0.022079487380445503 -0.007047316075492015 0.007201708428718748 -2.3269609804130176E-5 -9.943971972456124E-4 -2.2882497483184315E-4 0.002433312540785905 5.226914536664857E-4 -0.002371758930054502 -5.226327822930761E-4 </vector>
                    <vector>-0.0970146100359377 0.09540983765759982 0.009840945023326976 0.03406393948806156 0.011139362747883193 0.006743359037677915 0.029137698189593192 0.007290132839838894 -0.030538588708967963 0.002595918603791462 -0.013499455735256084 0.008809632467168002 -0.010176582422694131 0.006089503002807089 0.00972030264215359 0.0011433669947548202 -0.0015305139834294874 -0.0026037167666592403 </vector>
                    <vector>-0.1277661582361376 0.011600885141256173 -0.017352152558381802 -0.02485694698461798 0.03600158111297937 0.008133054226964762 -0.010954655315235096 -0.02522816513841941 -0.003650459457696466 -0.0028218827810498085 -0.005690229832972382 2.2346134879076482E-4 -0.007719550303538102 -0.0018474173221142212 -0.002579200546302693 -0.00294676103907729 0.003582884800638674 7.673987984377047E-5 </vector>
                    <vector>0.03017582299423257 -0.04617687962403448 8.839675939595094E-4 -0.0409717422282422 -0.0044763449806898324 0.022204716764420627 0.0041882669879137555 -0.018445832921462083 0.015718761195075273 0.0077079469961021186 -0.0011423675117231671 -0.010213107560825815 -0.003661713976705116 -0.003073029054479568 -0.0015751891056269584 5.71560496243968E-4 -0.0015022549723130566 -1.0303253368357926E-4 </vector>
                    <vector>-0.011406535944448817 -0.004145968032476907 0.00475471338444638 0.012614917256451606 0.0016716602519134221 0.00669229936890397 0.03838638688502301 0.004092941956279496 0.009274828779372284 -0.012388205786999604 0.012431682446464903 -0.00821724574297873 -0.005797096192493479 -9.00747144598498E-4 -0.002625688763907753 0.004916910166107758 -5.201084289090454E-4 -9.084109699466797E-4 </vector>
                    <vector>-0.03028540342026853 -0.015923630922508213 0.07545496418539234 -0.026418907599709537 0.017343477783933504 0.026112347958082205 -0.012031498888773202 0.017770524337527283 0.0036605748973543 -0.0017572164392328006 0.011799787448792037 -0.005786697115232647 -0.0026311242434079573 -8.847095039139264E-4 0.0015623328951271725 -0.006044926314888272 -1.8355349958964085E-4 -0.0011100538965883268 </vector>
                    <vector>-0.007875563968540923 0.04365845132503594 0.09512782632991662 0.02429040667928437 0.01769760232005093 -9.732949218774437E-4 -0.010423291113615039 0.02036881025119524 9.466022983076177E-4 -0.010816522246057593 0.015431830026577158 -0.0032130648413827446 0.0033296554647597853 0.005181259709918657 -0.004311035251343864 -0.0029756326353139414 0.004934628696930681 -0.0011740727593312647 </vector>
                    <vector>-0.02073913722994608 -0.12485128056500891 0.019112962603389624 0.05759614293743898 0.035189731128542505 -0.018838114909089612 0.012781583767737203 0.010088464442609508 0.002880500551865002 -0.0017647407756645375 -7.615592050865395E-5 0.012792175204189073 3.6125375920128904E-4 0.005654253095486259 -8.156030635931279E-4 0.003811010125649527 -2.757808451053745E-4 3.884024136122568E-4 </vector>
                    <vector>-0.029972923932742458 -0.054954076361316995 0.016377065559029225 0.07125834398034724 0.01084008541691603 7.90164183992199E-5 0.011508325422030603 -0.0029604401192499337 -0.0010770149889901604 -0.006030715796275047 9.142195515437017E-4 0.0045780778817096895 0.010179871529697366 0.007585537291628793 -0.0016699512027427456 -0.0023763455799784136 0.0017462096672674152 0.0019172882861658441 </vector>
                    <vector>0.05499630161329559 -0.016022474851245402 -0.03377576407780419 0.010616351856656783 -0.02813969941347355 0.00661746958341991 -0.021782720599050627 0.024962011172550556 -0.014331577908082855 0.017101550405112107 -0.004162768911220342 -0.007903269191864877 -0.0035597745337932825 0.010138432376578434 0.005930307670934019 -0.0028704039814587546 -8.817874878728236E-4 9.041141557753901E-4 </vector>
                    <vector>-0.0489088760658681 -0.012210675910710345 -0.025565312096888292 -0.04050406436338451 0.0024642008718925284 -0.0175849804380287 -0.031225236895543018 -0.005639977174596817 -0.013016659814839545 -0.0010935150273239489 -0.0056205083790884305 0.007566823277823367 -0.0024371789483783463 8.088526313215191E-4 6.157758298673858E-4 6.192833922453443E-4 -4.465465580915064E-4 4.029056636713976E-4 </vector>
                    <vector>-0.1341908973666615 0.030483297127771872 -0.017111462757122116 -8.292016064274654E-4 -0.02710961207588707 -0.0016960729499091 0.010144175508975322 -0.008363757391084156 -0.004227146099110263 -0.013498746345474873 -0.004161049573396916 -0.004447139714666462 0.0015183584330976819 0.00781185889315871 0.002213884685992227 -0.002554959904123894 -0.003140272962478748 -0.0011684981444628278 </vector>
                    <vector>-0.11147147749459646 -0.04234444628615292 -0.060082826118519374 0.0241944889754164 0.0039900690535562625 -0.0055508477399485385 0.010084549345778649 0.005112869576786807 -0.004931508920096962 -0.008515704313081317 0.002511646108821848 -3.716547071499071E-4 -3.2096221282593325E-4 -0.0021096076351147753 -0.0014466512792979036 0.0028640263846946273 0.0023468352121127968 -9.93392805777095E-4 </vector>
                    <vector>-0.15195017886734338 0.004483631280028777 0.002938371241846604 -0.009883606325319594 0.018489807194475388 -0.03534308359950402 0.01670243428762238 -0.012535638132977027 -0.007475019029803347 0.016992557247106407 0.004732819996120722 -0.006140273578712085 0.002339409439646443 -0.0066120624470362285 -0.0033050071324947 0.003541032157982753 -0.002819572962671019 0.0014935585898560974 </vector>
                    <vector>0.04682426838022163 0.004058062374857266 -0.04642690979523619 0.04438412280994145 0.024725941390439085 -0.04311717045018075 -0.031222520043636726 -0.027041287209189302 0.006800006358453622 0.008507528229128824 0.002463840994558708 9.096078346287634E-4 -0.002767534245328287 0.004233150577730839 0.0025159142597400274 -0.004177301216124469 0.0037528511426122104 -0.0020776687605679467 </vector>
                    <vector>-0.021464184569089613 -0.11346283776520306 -8.361031231724007E-5 -0.020187735288043015 -0.01507743351431784 0.002377131632087824 -0.010064921989986729 -0.019648015521691833 0.009535934370795165 -0.0014628506654078203 -0.004013703313390764 0.001853653538756675 -0.0033029008180154684 0.008776797624075986 -0.0015028573078926335 0.0011468084691494444 -9.914996133346353E-4 1.984362301621603E-4 </vector>
                    <vector>0.0012298609435844841 -0.10055583444854645 -0.02407479680597373 0.02656081289250776 -0.03675334054904571 0.02494324299706255 3.321296864900961E-4 -0.013044748228468636 0.005665686847058304 0.002784197736021464 -0.001124744165674372 0.00347540818698921 -0.0013573460509373036 -0.004321260859479541 0.008187460582032584 0.001182130305664777 0.003655510291629812 -4.2673640281269253E-4 </vector>
                    <vector>-0.08092925332618232 0.06863829810435466 -0.06524613965876504 -0.01357902234856475 0.02015413220488045 -0.017526918628332604 -0.0024854487699687688 0.012667447324356323 0.005366742351943347 0.013425963291159446 2.0661541191354868E-4 0.007629805821428004 0.004892013894295567 0.004818804390101214 -6.517806803472358E-4 0.004422444903767824 0.0017240299718496747 5.301494746820018E-4 </vector>
                    <vector>-0.028828190556805494 0.051113872445834214 -0.06751104841794586 -0.04976587541020078 -5.639263372427439E-5 0.006894362717618573 -0.008178207432758496 8.269224691921477E-4 -0.008310077103359355 0.007455787830674085 0.005066819969776102 -0.004370841352556877 3.26500628636935E-4 0.0072397091311302295 -0.0018525719488176825 0.005773173564114654 3.7823735781864696E-4 5.051017438010344E-4 </vector>
                    <vector>0.10808699598419136 0.0018071991356587752 -0.012189807681590541 0.001762836432531045 0.023997353902960556 0.005367407357631827 -0.004707018486670413 -0.021473225917145254 -0.005972047786961691 -0.003145480440711175 -0.0011316082020655482 -0.012293241041794072 -2.0776928666822736E-4 -0.01392084646364306 0.0011819430917978705 -0.0015861582956999591 -0.0014750676587973878 2.3986688708716315E-4 </vector>
                    <vector>0.010217970803489521 0.05569560384360398 0.03104610274697422 0.07331010907832872 -0.028227370444309854 0.0077908372153956355 -0.012623298668727172 0.0046574657173710995 0.009859406251656927 0.00603664214980774 -0.008248207863506054 0.009031354130213847 -0.019148951793648693 -0.007041266257910294 -0.0024511372826516117 0.010580477751308477 0.003389393751912396 0.0026815017692704 </vector>
                    <vector>-0.0025964069697405694 -0.009392741584998442 0.017512444018163213 0.0011437858384680845 0.017389187253030222 -0.013507168847854004 -0.006317454997066365 0.007986693447893505 -0.005140665269109765 7.782556416135264E-4 -0.008251720628923907 -0.005304893420173987 0.006249660160649247 0.0034255258505750765 -0.006415840882607303 4.112600941654837E-4 -0.0018658046412350765 4.837396910941042E-4 </vector>
                    <vector>-0.009044050593024303 0.009672879885964929 0.007394447674002712 -0.0234155216864343 1.4773420499560042E-4 -0.028425040746280238 -0.006408003789142318 0.0266959597607378 -0.008110000837386461 -0.008398475914510161 -0.006624518067643904 -0.010172846853942817 0.002003103635507656 -0.004325173774664702 4.910981356514501E-4 0.004859947736031272 0.0011129522452774038 -1.3431813992413784E-4 </vector>
                    <vector>-0.07129469998261528 0.1948839789643712 0.018618434611023468 0.03795487675368559 -0.017289700496805702 8.292691473029126E-4 0.006148859736374754 0.008966685278006564 0.015512612300124413 -0.013013615930693214 -0.006663958943971693 0.010552302938284411 -0.009091740974076307 -4.180424475226287E-4 0.0036443165702746824 -0.005681903474076441 -0.003083532596609945 0.0029090186543478305 </vector>
                    <vector>-0.06406400974856848 0.053411481316231094 0.015504297332220076 -0.06713362782153125 -0.01360372204345784 0.003327558306223717 0.01176304386273749 0.004803744366745272 -0.029744939818520458 -0.001535084443184459 0.006572149659221337 0.0033552341096202993 0.00477421647266205 -0.0018327777725177003 0.001458902077179474 -0.0015149254544748478 -5.767703387466285E-5 -1.2202027636236564E-5 </vector>
                    <vector>-0.11986526438762825 0.042590279382626196 -0.057306047995734466 -0.022862759499289318 0.018428612785138982 0.023722604761856073 -0.013191200116409438 0.013161498227544196 0.0028117386543818138 0.013480914915415088 -0.0067671613333512405 -0.006049943488919414 -0.002566530913532656 -0.007038127797315437 -0.005192947301979624 -0.0018922869352082166 1.7271715077434979E-4 -0.0021563895477012943 </vector>
                    <vector>0.03941442993883769 0.10724839457982362 -0.028110854513698918 -0.01894212959661672 -0.0060909534566530536 -0.0035280942637387477 0.006105070967059076 -0.006316733788600025 -0.006883119803321703 -9.996656378217384E-4 0.007035921974754984 0.007042759031005802 0.002374142629421463 -0.007630708503101697 -0.008852904894922037 0.0031463502874382434 -0.005069983829314465 -0.0017997024244577576 </vector>
                    <vector>-0.07167758697446086 -0.06498565821960735 0.031639916050934545 -0.007781969266278645 -0.006247291142275297 -0.004777744264715321 -3.1590850986241634E-4 0.00825057011916069 -0.0016851472078591194 0.009693845955651158 0.004100033144306566 -0.0013264732904809864 0.0011625125665986318 -0.006060240143168296 0.001869028173954809 0.004769124050224632 5.409023011560537E-4 4.6266327683380885E-4 </vector>
                    <vector>0.08958832981059722 0.03728743904898377 0.011911320029415903 -0.02873198578136991 -0.013954869097385553 -0.010345137310187425 0.0063133325314799794 -0.01009505044834089 0.01127283964430166 0.014074784131123539 0.004064906023843101 0.007343310440431376 0.0027389704244773945 -0.004230528867794153 0.001697679078153521 -8.089119966485582E-4 0.0015807523909212636 3.872045067929953E-4 </vector>
                    <vector>0.10165699410869589 0.0301564721844193 0.05218727513204374 0.0019448346873550497 -0.009629741031909967 -0.02156645468699344 -0.01452728715882037 0.005398509634433431 -0.007019334403817586 -0.0013977047898012037 -0.015064723466195792 -0.00956324091214552 0.009285571023140456 0.0042077284389170615 0.002184545256816879 0.006756614298163593 -0.001815014271437337 2.3617758895250847E-4 </vector>
                    <vector>0.11208771303381718 0.09256399316922291 0.07919330776375795 -0.026364944604508354 0.025256088930521354 -0.011862912654666794 0.00945921148932521 -0.0047287555850557324 -0.0024658810145576997 0.0028835011886408084 -0.0027154054938828883 -0.011559057359677483 -0.008071369567688069 0.005211680737965532 0.011665339690572173 0.0036190977945352305 0.0013693973278538739 0.0014152494412233655 </vector>
                    <vector>-0.07923151829317417 -0.04071633863429987 0.07580192973061196 -0.02818682895815061 -0.011108941961171659 0.002324792546538749 0.0010136103741370042 0.020625894823577576 -0.011979308313165219 -0.004335058207084659 -0.007936525996883569 0.009792287339092542 0.009505769232360826 -0.005021894959054835 -0.004021092277895222 9.072827424532965E-4 0.0013382139702477764 3.170833272950315E-4 </vector>
                    <vector>-0.13177490982669196 0.022816264118498263 0.006092453328706835 0.005185784596880448 -0.008604606625613591 -0.00452058840194296 -0.011917207636096959 -0.015400281922983384 0.01864140803204833 0.009431452701240784 -0.0034079420640324067 0.0018652550768401607 0.010361365075378434 0.007740963383799043 -0.0013022390936980835 -0.008478065661491287 0.002605348717003411 9.686637294236923E-4 </vector>
                    <vector>0.08347983211771853 -0.04594309636473991 -0.02284931938679438 -0.015725242688884464 0.018187907837375065 0.024540966371572936 0.006049996615022115 -0.0037804334826242927 -0.0029563078130323585 -0.002031424043315914 -0.008421008395627183 0.012614239264480853 0.003665339577472812 0.0023978639734565906 0.0012085974135874562 0.003990230556696631 2.8853626843703E-4 5.1866118760427946E-5 </vector>
                    <vector>-0.13168557180443272 0.01375534176432402 -0.030770039491347503 -0.01596116073521293 0.00740412583702249 0.0024583705920403816 -0.0064579767872130385 -0.01668654395350671 0.01943976800705688 -0.004608953603096344 0.004409733875593748 -0.004470633618999447 -0.0021030106284266247 0.005986724255710466 0.006129079645530295 0.005546622711926269 5.695388044969003E-4 -0.002152149883334607 </vector>
                    <vector>0.03161906065918585 -0.003484269081839974 -0.02470096749358624 0.010762405899897506 0.03992505202125767 0.049451204330274875 0.00718276677797914 0.012002835025006346 -0.001127829800306574 -0.013217931008503488 -0.014920216534500425 -1.5980584334494667E-4 -2.620651147338072E-4 -0.00405203258319375 5.093068983195439E-4 -0.0021708934012028116 -5.707315985132506E-4 0.002891476291857082 </vector>
                    <vector>0.05696613516063019 -0.01831584156790848 0.00819248580298453 0.04667756826705431 -0.03951151023012386 -0.016411758028422967 -0.009627361229296432 -0.007708606603799538 4.584374369734365E-4 0.006308941280195237 0.005124540534537217 0.005359321187467043 -0.006629104088268152 -0.0075397287635292545 9.989414745201783E-4 -0.0018737775618131484 -0.003028092997174358 -3.023456963505622E-4 </vector>
                    <vector>-0.01751153167694926 0.019042359902171815 0.011766780517862317 -0.019975008318873052 0.005779650267628594 -0.0010048800627868064 0.016967588570301766 0.0073290621678791315 -0.0016068054582696197 -0.00447876134051096 0.0058370328217739785 -3.573823432490861E-4 0.003055669595436813 0.0020141555626369025 8.356902325716757E-4 -0.0065615787744663255 0.0017745628358123266 -0.0012466040076516318 </vector>
                    <vector>-0.01868668497670792 -0.007769003791761837 0.025097802811581863 0.055581036823334824 -0.008784541564900467 -0.020667606214518602 -0.002795158487262853 -0.013283008929662263 -0.0013304418927716055 0.0019794442277051936 -0.010072665692644743 0.012726414047098199 0.005542838586437638 0.002615388240608137 2.323016292742686E-4 -0.0043791115990174405 9.933531278393955E-4 -8.862698005856573E-4 </vector>
                    <vector>-0.14558249986240193 -0.05444114926146699 -0.014354427137099415 -0.03698614399861626 0.010226227449496455 -0.01662303433201386 -0.004330182249527182 0.009130908100887191 0.010834552543045951 -0.004316504098898485 0.005576836183344437 0.0013052384590778524 -0.00473036434489172 -0.002091492826442789 0.0018609088412901193 3.387211623718283E-4 0.0017298828219738153 8.695254345656205E-4 </vector>
                    <vector>-0.13087358189982973 0.04784076687036018 -0.03478040816436423 -0.04424553103759132 0.0014409664091251956 -0.021986026873338 -0.02235963029674594 -0.005177601624542134 0.007481659758611996 -0.01839196342927063 -0.012097155430687364 0.012914209007108126 0.001360129908327486 -0.004693320516369118 -0.002671407487842119 0.001288221453605469 0.0010051126017822142 8.941764624248609E-4 </vector>
                    <vector>-0.020364491704932687 0.07372166343680141 -0.032096683726295566 0.01988741069721795 -0.019980058515217464 0.03535023663590675 -0.0016843598561572578 -0.014414814283574471 0.007803598759223212 0.012364723459382006 0.013595260514245108 0.001971535614077048 0.005392996775874185 0.008126195312266816 -0.006437659282416934 0.005438958011327324 0.0029198798522730414 -1.8373126498376032E-4 </vector>
                    <vector>0.03523077869385298 -0.04558424332249644 0.037129813140880256 -3.292176808765007E-4 -0.002256395114171147 -0.011672457787841196 0.009311361861527234 -0.011171274898418179 0.0027186009377781232 0.005529858646685423 0.008065842428807727 0.006151901195632097 -0.0012162096394504195 0.001297538187795645 0.0012280313533390565 7.834688004905426E-4 -3.07457342913188E-4 -4.4252381620240206E-4 </vector>
                    <vector>-0.02207354141053063 -0.015443648894432319 0.047563564077977856 0.008578188661735403 0.04045485832583706 -0.0011748159689866922 -0.02812659325299033 0.023785878047532835 0.007531063524228854 0.010361570927632652 -0.018367157572657902 -0.0074979781458728075 -0.013823877986971 0.001270785456810103 -0.0073722108614932315 -9.930133334732725E-4 -0.0019245728385092356 3.31337632871393E-4 </vector>
                    <vector>0.08136373257625508 -0.04155678231045223 -0.025673294051878834 -0.030106900631845613 0.01148348869649052 0.011773365579619059 -0.01864130311931293 0.01272997030381879 -0.015053779397441317 0.005407763815149492 -7.241510118721132E-5 -0.00474622252971229 -0.01108742951211994 0.0071607775224814905 0.004043614155366467 6.383223645271357E-4 -0.00202504471946928 4.549734721609412E-4 </vector>
                    <vector>0.13918850225106572 0.020781593873126936 0.009740547565309092 0.03854882010309767 0.04801435538461922 -0.013283223188035171 0.001432951508764005 -0.016792604232423073 -0.0014549792029919933 -8.374330566911996E-4 0.012016578787705803 -0.00650882150962059 5.075314921204228E-4 -0.002541227913132547 -0.0029074875233476584 0.003195706554699419 -6.28656321967689E-4 -0.0017569974328183657 </vector>
                    <vector>-0.03173771662809168 -0.0715658269359271 -0.00371161851196024 0.018777030824359435 -0.014811939927870919 -0.0031143961837969436 -4.6085750489827885E-4 0.016266871651057016 0.00743775917088709 0.006180597131100587 0.003940488660045855 -0.0053518604430634635 -0.0025673442826622418 -0.006011535632140267 0.0029458890695364167 0.0020242879048665676 9.502196610805202E-4 7.333906992825198E-4 </vector>
                    <vector>0.07396074695393075 0.07797585117033674 -0.00784940540113533 0.052589268087901465 0.019802741908073775 0.0016460801143175687 0.001944935318177455 -0.01586339073928103 0.012088595270440757 -0.008597880385835543 -0.01730130495884378 0.0014648426539726547 0.007164662494392515 8.263322617120116E-4 -2.805029617662855E-4 -7.148183587676423E-4 2.9430687606292623E-4 -0.001926938148418556 </vector>
                    <vector>-0.13336179154347222 -0.04835278355320736 0.005183880052716838 0.03151178622785555 -0.018670370732006815 0.024120423306283258 0.00682335743095144 0.020318065382287753 0.007987819935022887 0.0025373856376465203 -0.009523441769829987 -0.008864137526859212 0.003875379640766342 0.0022695588628536354 -0.002373173067726829 0.0021077119743369396 -0.0037918633268202283 -0.0018923180590191607 </vector>
                    <vector>-0.06110393919689892 -0.04224050304347104 0.022146570200674894 0.010410137348805847 0.008730377379321776 0.019325165024399595 0.027253617964204988 -0.03152300806233332 -0.004776353605197068 0.00316698591505745 -0.0029296918598091344 -0.006625698914009621 9.873947304478207E-4 7.695256881874254E-4 -0.0017696850991617981 -8.89642409138552E-4 1.7799820959649278E-5 0.002199523389618458 </vector>
                    <vector>-0.057774207228899366 -0.06675013330287964 9.455912933691672E-4 0.023870818520223377 -0.012574543422219954 0.025398320882519893 0.013785489570410724 0.00449435157954208 0.01402281695985871 0.009456755655736076 -0.0011759769332550744 -0.0026463676948075294 -0.0015428868742021784 0.002070958230860467 -0.0016544302451170485 -2.4104920582275098E-4 0.001112079396092957 3.7574158969124106E-4 </vector>
                    <vector>-0.0104011364162284 -0.03148037861391001 0.00978776350620397 -0.026221595077818953 0.02532633455472867 -0.005638912596012349 0.014777647638522625 -0.014829725895504768 0.0016291969709650823 0.003733298959171299 -0.005396866388225801 -0.0010543690436337102 0.006043317039575225 -2.6327827632485546E-5 -0.004409573376398168 4.956507374265527E-4 2.5952133884420603E-4 4.348303823176882E-4 </vector>
                    <vector>0.13377391693361443 0.0027949528295264144 -0.02823651618898099 -0.005192669753665045 0.0011965087290678241 0.013142621900176772 0.01664220483501899 0.014908797504141771 -0.0021032663964557913 -0.009559583216141355 -5.962060272471674E-4 0.009434584673355326 0.010243306070606474 0.0016386315236133606 0.0014838125203635861 0.0020034472873700936 -0.0017027593782429115 0.0011300209085514195 </vector>
                    <vector>-2.853921490650756E-4 0.012976096495697984 0.001075597695133877 0.054637939318520866 0.022821246122629958 0.023289894460616637 -0.022407992213700025 0.005601980111888371 -0.01243322313198901 0.0012164919373190348 0.005951374557871171 9.548147310316853E-4 0.01259852108787202 -0.002434131722191061 0.00387963197759015 0.005419892234198977 -9.286085984039312E-5 -0.0011733413357683405 </vector>
                    <vector>0.05654778086987442 0.053331128900327145 -0.0817579023990512 -0.005935252163609456 -0.026497770968562814 0.030931445586353308 0.006084133017352222 0.010932554053192278 -0.012723533586807976 0.0025413401451527405 0.007080985692691345 0.002478835115274112 0.005742816582921981 0.001027793906426905 -9.295145558945693E-4 0.001885402555393661 0.0016237605579936649 2.654717973922715E-4 </vector>
                    <vector>-0.1231143101339389 0.03545240088692608 -0.017312451188348163 -0.005729346191385366 -0.010796522258781662 -0.02085613431430383 0.0013076317827479707 -0.0038744064475468055 0.011344025706410708 -0.00165328760877522 0.008977514881565483 -0.0031374715196266917 -0.0026173840575939985 0.0014039861253777291 0.00675216430961838 -0.004380045421188604 -0.006529067361615931 0.0026357241426628497 </vector>
                    <vector>-0.042905717070913396 0.04796641488437317 0.056216387579596024 -0.004759531212372737 -0.03663135388078171 -0.013236709745360467 0.002377370517536434 -0.003128768554832956 -0.003328372200856126 -0.005419430644401967 0.013444726615123118 0.002842797705798766 -0.006842122627975801 -0.004087469440496449 -0.007099149041214644 3.357688111620977E-4 -0.004314891912915252 -5.6172010962813235E-5 </vector>
                    <vector>-0.022072516662581913 -0.025384279361798833 0.011065138381629463 0.03269472667114805 -0.007893706741655248 0.016818381465307897 -0.005477833016524191 0.0071727912590392046 -0.01514162937393999 0.005137460002384018 0.020159021896492022 0.0036161735593781023 -0.006262499422659018 0.005038717646534566 -0.005601683332579581 -0.003985509279800164 6.479963103105033E-4 -6.114830378174075E-4 </vector>
                    <vector>-0.016420130696622903 0.02253934761423219 0.02572090076190266 0.004706828802140129 0.009032110813942574 0.03629816895761673 -0.023596208944598535 -0.02047995686704553 -0.015415834093510081 -0.0011500157449539797 0.007459516404169268 0.0018502590600049237 -0.0038453625582219207 0.0015918830416627957 -0.0017482165611203094 -0.007994248917612945 9.700584685376741E-4 6.184077845511663E-5 </vector>
                    <vector>0.06352880874467876 0.019853752363169948 0.053387644593420394 -0.029360088100550963 -0.015116139660567594 0.02821277190498139 -0.0011754913196420497 -0.00604095901174077 0.01419889173572228 0.0030351932602536626 0.005402451100134804 0.011002403316843417 -0.009184239628167785 0.006700420694592339 0.00528778019308984 0.0013967298413490711 -4.624201192534977E-4 3.688416937231249E-4 </vector>
                    <vector>-0.029948655238446545 0.04001573864958701 0.06611803534445941 -0.020262753806783346 -0.035675510062177195 -0.0033184009942804136 -0.01886806016544193 -0.018641092129446674 0.005709481666091303 -6.76136393467914E-4 0.006488645945448999 -0.005399093216134137 0.008225044763564025 0.002107980382967118 0.004032544206099954 0.010572195063638589 -0.0013179170059780436 -3.428579914291108E-4 </vector>
                    <vector>-0.11587839971353985 0.07854307535953303 -5.736279915051594E-4 0.013519593503640287 0.025636693277862534 -4.120585135853061E-4 0.005911750998077836 0.017152550710008724 0.027213662825808053 0.019649024241495224 0.004595924514986774 0.006728838878427394 0.009144053501537991 6.191307362672018E-4 0.0014319700378087228 7.041249196810645E-5 -5.12339601408655E-4 2.556239576895657E-4 </vector>
                    <vector>-0.018429951571460896 0.006386394375985031 0.026683696605929806 0.020374380058112887 0.01952388066437475 -0.0015630250946543143 -0.0168053320037655 -0.012923604634880466 -0.02211588744984721 -0.0042600836992934266 0.008928835313185371 -0.003730164796734434 -9.607311242260685E-4 0.0025705434567633518 -0.0020469322560926033 0.002971271258370448 -0.0022599856728382573 -9.94728566401698E-4 </vector>
                    <vector>0.10707290812823543 0.002040907287567866 -0.01303036326240159 0.0020693842299032675 0.02350047414649536 0.007053621129557009 -0.003911327848997538 -0.02022165442347436 -0.006596826613373135 -0.004527096460029856 -0.00142033157229536 -0.012142658455186518 -2.2898165814093114E-4 -0.014455433695691432 7.944084472389305E-4 -0.0021364929104886986 -3.266393202820665E-4 6.089728757236653E-4 </vector>
                    <vector>0.011987114799005685 0.0547667277409496 0.030531500059509657 0.0733743664250659 -0.030927486058964473 0.006832630630395007 -0.0073239247661538885 0.002756350671290808 0.01404075658527102 0.0035831065398979106 -0.008440130555414328 0.011739020689309335 -0.01760159864969499 -0.007395050614938923 -0.002101381514297334 0.010742412310301779 0.0024543947512235547 0.0018285085134192853 </vector>
                    <vector>-0.0011053270832082959 -0.009441969120212668 0.016768927228500596 0.0026840181321946587 0.016316581324227603 -0.014435506928236575 -0.0072081594887256056 0.008690293699437789 -0.003689505624620573 -6.296898833649308E-4 -0.008655760917638807 -0.00754618120670716 0.005555498807127612 0.0014145159945455085 -0.007252356721625098 0.0016663824840391884 -4.716809691738072E-4 -7.726196974900063E-5 </vector>
                    <vector>-0.00775933775970553 0.009036021751829305 0.00721027808419924 -0.023984365083369194 0.001612222861111623 -0.02977438047110507 -0.006435863455617589 0.025456718929927832 -0.009064256257321181 -0.0047583059119143956 -0.008138009191241285 -0.008560476380799967 2.142868244510961E-4 -0.0026769936777144877 -5.194277924292455E-4 0.004812203950228718 0.0020932828286792503 3.411773817463612E-5 </vector>
                    <vector>-0.0735559107661954 0.19328553007129456 0.019184164076897922 0.03594088238472898 -0.019229230099394833 0.0015665323919504758 0.004088958581623206 0.0064731009182377895 0.01706622166118095 -0.013358140370884975 -0.0051463120324887245 0.007290315435561874 -0.00814084379022011 -0.0017650564946596553 0.00462865871495812 -0.005767254821673951 -0.0049300326239430205 0.001738612711367951 </vector>
                    <vector>-0.06525522711805251 0.052996424253928066 0.014456514111240843 -0.06778177539211298 -0.013237484934482084 -1.4697701124755623E-5 0.010187970588745363 0.009034533045966419 -0.02645591488439666 -0.004237878361568068 0.008622151344885302 1.6237143031072425E-4 0.005035475634226102 -0.0038678047258473855 0.001081582447054203 -0.0017798380142614494 1.763577014115195E-4 -3.781677888472833E-4 </vector>
                    <vector>-0.11853350417362274 0.04235748298843702 -0.05682817206585098 -0.02129580493697825 0.017423312158167677 0.021439797312875132 -0.011751864305297718 0.01398416973670832 0.001974015205625781 0.0111663046041421 -0.005994250989444219 -0.003893395461537913 -0.001547334378523611 -0.008140347739655192 -0.005183319319148139 -0.002495304645654938 -7.008149268952735E-4 -0.0025574534054371217 </vector>
                    <vector>0.038079282809890806 0.10750116395389374 -0.027402811595497102 -0.018615480666749038 -0.009550287728214516 -0.003161635675405135 0.008341679008749301 -0.007455699112730404 -0.009339371551615367 -0.002120335589363079 0.006708069998733383 0.006988318924056245 0.0015176284942934265 -0.006689776541002243 -0.008959908584586236 0.002959036362076289 -0.0034763341712197157 -0.0019665266949302827 </vector>
                    <vector>-0.07355913704331751 -0.06504157521987675 0.03163166690259836 -0.008773313581501862 -0.006826754472370431 -0.0033587092568077856 -0.0018457198373904478 0.009913679260506337 -0.0025518051326401036 0.01065142198737298 0.00395256574840209 -0.0017421685562502096 0.001006635394190351 -0.00599866751513623 4.315499211747199E-4 0.002720619747336869 0.0020702119312111756 3.481377350787968E-4 </vector>
                    <vector>0.08692443522549315 0.037237261563841564 0.011551630433698681 -0.028266939271827905 -0.014488036986186847 -0.012056395835390976 0.007910832274537656 -0.00653820973396386 0.012440249576934953 0.009338107834154216 0.002923663194892202 0.0059607610281883425 0.0012068798556683445 -0.005890226937741157 0.0030869116817685473 -9.652319429837149E-4 0.0037785160416479342 6.257883166742456E-4 </vector>
                    <vector>0.10238356627706205 0.030222838351048407 0.052230569731768456 0.0024536888303806873 -0.010826438749355639 -0.02219828923270144 -0.014405117259117075 0.0033470138795211254 -0.009492190869481422 -0.001636950641713846 -0.016117022816265193 -0.010228806477426557 0.009198168394025263 0.005143714851783719 0.0023886560204956463 0.007135066894850135 -3.011518138137871E-4 4.78385598018064E-4 </vector>
                    <vector>0.11391518061566382 0.09144456745956775 0.077420246660149 -0.023344196461364337 0.023403730190656846 -0.010877578315565708 0.011618105016166447 -0.00403540200520946 -1.8619792545334236E-4 1.373981118595307E-4 -0.0016859345013860516 -0.010482346191234403 -0.006271558623769838 0.0031531233795348904 0.010860025986180195 0.002082982128727784 5.435255311592405E-4 -4.6430370152857406E-4 </vector>
                    <vector>-0.07929781323113466 -0.03978116619510777 0.07659122478828609 -0.027785880174527287 -0.011682162351044793 7.940158477265542E-4 0.0012842415049249649 0.01881888792971211 -0.014530290004457488 -0.004249517334783097 -0.0081065558102601 0.00888119814136475 0.009835724087639804 -0.004974833348095879 -0.003486461576666448 2.8590484626778194E-4 0.0012886052517890015 8.159908136317711E-4 </vector>
                    <vector>-0.1311259435468035 0.02438059849556867 0.007674429642763056 0.006332180070210287 -0.009018206385168502 -0.005464497009678888 -0.010350262021131908 -0.01507980358414292 0.01592356262164733 0.0074604156850005526 -0.002433966989889746 3.426591423862958E-5 0.01200215014236089 0.00815572130714405 -3.787627080334762E-4 -0.007636631868967655 5.380856306976969E-4 -2.603812719261504E-5 </vector>
                    <vector>0.08227574282305652 -0.04647200892752895 -0.02008790933920132 -0.017545878754355697 0.019555682904518146 0.023112113966066373 0.00281015919169866 -0.0019478811451023419 -0.0032208646860556 -0.001819825758909612 -0.0087122067005222 0.013122631545071076 0.0026173206168130904 0.0014759095765423196 0.0012943741928149778 0.00419536583019816 -6.034585690862084E-4 -6.997370807168603E-4 </vector>
                    <vector>-0.13607593413246066 0.011757333168393967 -0.02979838686606013 -0.014552200995893615 0.00879822225690899 0.004580846757281727 -0.003571813196075916 -0.01880614212920232 0.016919269116543505 -0.001728165106956382 0.0018443209120551991 -0.00422358002859082 1.8422979868324817E-4 0.0060157693261464334 0.0064038707051901735 0.00494875723988639 2.533404644007798E-4 -0.001218984854924826 </vector>
                    <vector>0.0312769195125375 -0.003659204585899045 -0.02375204423164423 0.010910064158952772 0.0393246697392694 0.04901552495740212 0.009637528340890426 0.011419523503788592 -8.75695931268048E-4 -0.011965324399829417 -0.013682913260537282 -0.0013794979102663826 -0.0013610529890554371 -0.005822436738395214 -2.82094140772276E-4 -0.00100063153228535 -0.0014873465248110471 0.0019175148122452276 </vector>
                    <vector>0.05831208602231616 -0.017175688923029484 0.004906838200690895 0.04775451663587579 -0.042828980650091164 -0.018221508357739568 -0.009915090687341909 -0.008372058564378133 0.0013312133297640697 0.005188167053783021 0.006002175431898595 0.0031000044319331767 -0.006136312646594801 -0.008031369784429896 0.0012689488355901526 -0.0014986336586919548 -0.0020861088804192637 -1.0359384463751967E-4 </vector>
                    <vector>-0.014938257435146967 0.01903039343135016 0.012185992646437615 -0.019014297661531284 0.006327052507949351 0.0013181813640230997 0.019208126679304292 0.006921402587960981 -6.807112456776334E-4 -0.0037464935939935805 0.003631436241075657 4.004363610904591E-4 0.004135266978867739 0.002781990114793077 8.875063919603104E-4 -0.0054798112919239705 0.0018801249656684356 -0.0023147723186226596 </vector>
                    <vector>-0.019124623638797595 -0.00855547162354619 0.02383312048490801 0.05405815578678576 -0.009142845150368903 -0.021434690950512425 -0.001824710024286341 -0.012162375107899961 6.511569272447066E-4 -0.0015366634081896153 -0.0088055966839795 0.01053982051485246 0.006163916620714112 -1.2186203952376925E-4 5.588169065603543E-4 -0.004070786711674762 3.3372396254744677E-4 -7.408759062962913E-4 </vector>
                    <vector>-0.1462788912696333 -0.05581981711133963 -0.013456982582030893 -0.03713193496444292 0.012228520014607705 -0.016257577926337044 -0.00421434602588136 0.008829386885242152 0.010594770602055456 -0.0031249821278172447 0.004149110026916319 0.0024469150528446046 -0.0041883223828631565 -0.0017764642767802803 0.0018122152152290328 9.184407157813746E-4 0.001835918169540979 0.0016657353090647675 </vector>
                    <vector>-0.1283006403670678 0.048713347288905494 -0.034974153016099026 -0.041727095607037884 0.0026127680580721267 -0.020342951924737708 -0.020598343847553865 -0.007338178766610266 0.004656984980450089 -0.016015568311189117 -0.013244252322123888 0.011154977727544743 7.66338785834075E-4 -0.005878770861444655 -0.003759018134028292 0.001066476514460249 0.0022479829530703344 6.749587499501883E-4 </vector>
                    <vector>-0.01958310805348023 0.0743731866542752 -0.031203344910167484 0.019841651227894393 -0.01907115922586619 0.03594882735608318 1.8322629294803723E-4 -0.014448911547170658 0.005762925871678922 0.0105657765108434 0.013040826199408757 9.148554467375029E-4 0.0055318795624345095 0.00803047616739414 -0.006093453166217209 0.004312994814691437 0.003509355231222033 8.415514510824571E-4 </vector>
                    <vector>0.03672637436204914 -0.04587971624562566 0.038005026682486925 -5.472039567426118E-4 -0.0010167815518924645 -0.012333614447960311 0.007440346592464902 -0.011541460337457364 0.0025109307193219104 0.007833176427212103 0.007130455341888112 0.007176567968838979 -0.001759909841214526 0.0034506565979316637 8.324944173034082E-4 3.2271923711204924E-4 -0.0010461053085851916 -0.0010582008616512794 </vector>
                    <vector>-0.02305978112072807 -0.014515791990979155 0.04635790311606604 0.008749306636946313 0.040755926771219135 9.020876127711474E-4 -0.025842784901781275 0.022637430380507348 0.00784245096010757 0.009802114235963838 -0.017676513552432438 -0.008304627427867908 -0.013959441161920048 8.673174190245389E-4 -0.00701893644567036 3.800016038944863E-4 -0.0024517691043569314 -2.677161153072621E-4 </vector>
                    <vector>0.08034595829174282 -0.03949206290478605 -0.02688746613323127 -0.02742247910745655 0.010815299047095198 0.013957378477684149 -0.018474452846351234 0.01529738900092999 -0.01356913093205515 0.004199241304583468 7.880857735340808E-4 -0.004596317867969434 -0.010666980305197048 0.006200621601278954 0.004642779069802936 1.7649794446697426E-4 -0.001367100041937547 -2.1092614450995463E-4 </vector>
                    <vector>0.13888623693919946 0.0196107725575224 0.010138583573575619 0.03799494784606629 0.04869908624171755 -0.012937723849159397 9.999602909924986E-4 -0.016150510617325937 -0.002979086513555997 1.923826016293692E-4 0.011782401146919499 -0.0068585039827700894 0.001053625145507278 -0.0017613821921595052 -0.0033994680598262396 0.002895970027638077 -8.765313928000347E-4 -0.001386610048797305 </vector>
                    <vector>-0.03270537617494589 -0.07105471291508828 -0.0025825701794893094 0.01807569410805282 -0.014389820598350075 -0.0023560815879874347 -4.071228320137593E-4 0.015581148364705585 0.007836679161998572 0.006530111858376193 0.002661047190724883 -0.005011436702926288 -0.0015199339355099692 -0.005908100611126879 0.0032698752433930906 0.001825491915397277 2.648992471728722E-4 8.788804080818635E-4 </vector>
                    <vector>0.07542751346665097 0.07661295578595265 -0.007774998281917512 0.050533613855291065 0.017799291560278915 1.6277232110037225E-4 0.002724335325242081 -0.01681560083199718 0.013979333832825742 -0.00890320578058033 -0.0172245169428596 1.9032242193812304E-4 0.005997832009068537 0.0011997823832712365 -5.011539341279788E-4 -0.0010014320516627284 0.0016905325147584791 -0.0013280584658107134 </vector>
                    <vector>-0.13371234140482544 -0.048203085735539344 0.00724873401310725 0.030283908487299307 -0.018450047781652164 0.0237010954988227 0.006475157554991378 0.020366193525292838 0.00737012642855891 0.004295866072953174 -0.009891514642940535 -0.008685301911973253 0.003932683748510284 0.002551851669380432 -0.0021853954880885896 0.0013606283790213016 -0.0035713488249673373 -0.0012918437860220643 </vector>
                    <vector>-0.059934721523732803 -0.0419417381187687 0.021268220294253078 0.009309732625997432 0.007554985571739186 0.01884007923710676 0.027439583538292837 -0.031221733536190677 -0.0033434060926649817 0.004112184160591033 -0.0020216576511378577 -0.006962247101767352 -2.230422880229551E-4 5.054823713648007E-4 -0.0026819489168007997 -6.601163002545346E-4 0.0018970451791926557 0.0018051234382758508 </vector>
                    <vector>-0.05664544910100706 -0.06769609100993824 9.7553902198472E-4 0.02393123398619484 -0.012674255320945207 0.02512473266619106 0.01140305834007273 0.0031703210725153464 0.014584660565326358 0.01017144614850487 -4.4616577652103085E-4 -0.0033219537731413434 -0.0029225190935609716 0.00177608163550241 -0.001453997183821828 -6.589021432047446E-4 8.772389388190452E-4 4.650621172257498E-4 </vector>
                    <vector>-0.009570900285424793 -0.030123136427990974 0.011067320747811856 -0.026097493105175253 0.02541699239096628 -0.00565924323314075 0.013941630263262016 -0.012967199419155615 0.0015808485499607676 0.004279144361725038 -0.00536613152774523 -0.0018794416002369117 0.005914774742440489 -3.605650651533798E-4 -0.0042624998510068434 2.4652537378903996E-4 2.4026474619538067E-4 3.4190041986736566E-4 </vector>
                    <vector>0.13056714116373128 0.0017114714979580602 -0.028476118105254536 -0.005060710471374606 3.2372374773884105E-4 0.013101880535486712 0.015703113799232987 0.015900285221512506 -0.0026967283315437046 -0.011247884290643231 2.1316790072159388E-4 0.008687993951305165 0.008601790374936464 -0.002340511202046643 0.0023203419622326617 0.0010768748469431343 -0.001523430564347916 0.001204266232387027 </vector>
                    <vector>-1.296156254549589E-4 0.01373166922047306 0.001166284177839094 0.05428446296246267 0.02268732622555345 0.024634702155703965 -0.020490204070828973 0.006694436007229223 -0.009649018933569696 0.0010193088628647532 0.006853913676235237 0.001305129042496829 0.011851118230402137 -0.0027227653028895683 0.004789041777136063 0.004934757825809344 -0.0017312037399990527 -0.001321793198055062 </vector>
                    <vector>0.058097597218164515 0.05311736132385542 -0.07982945003104697 -0.00723981155303217 -0.026464053970743737 0.03058816451004066 0.006239487749693837 0.011656388400538262 -0.013027774651531656 0.0037200152922912838 0.007754853167921134 0.0027172576396330313 0.0065557545891224605 5.776325756690951E-4 -9.192212441540754E-4 0.00217163550018863 0.002534263523114996 2.484069387532807E-4 </vector>
                    <vector>-0.12296746250869031 0.035514407929210755 -0.017151463006277165 -0.007907559260927335 -0.012679666183942711 -0.021368813697082316 0.003400860498368387 -0.005152040832555984 0.01129327924075001 -0.0017493298491358968 0.01051685972292806 -0.0050058093830442595 -0.0037310666508565183 5.115035518511387E-4 0.006623941611590969 -0.004129285420865429 -0.006838515501041805 0.002456375114095733 </vector>
                    <vector>-0.041726015045898686 0.04711834042892624 0.05628271225617769 -0.004874652656235443 -0.036282193143649694 -0.01270560511973534 0.0030051121143604333 -0.004436987664536389 -0.0071338299750705846 -0.006795517351362154 0.012084497715294625 0.004492460573285067 -0.007988303380756808 -0.003084324091759704 -0.006290371769816827 -5.44071332201271E-4 -0.0013397086903699812 -1.672509053082673E-4 </vector>
                    <vector>-0.022691627201099164 -0.025123860306226216 0.011095426404191089 0.03343223229689099 -0.006445942765430259 0.013645223004377796 -0.004620653551329416 0.008014969527632847 -0.014673269912306084 0.004865848054487417 0.01990104376652911 0.0047026984956343425 -0.004292912464691431 0.0052271465253113615 -0.0031472915544552937 -0.00525340492170457 -0.0017064105519157395 -9.62069697148443E-4 </vector>
                    <vector>-0.015981520201053142 0.024279769113999275 0.02485785825556627 0.003673555271025811 0.007745646611661891 0.03603861569182393 -0.022111784541804187 -0.020118602657239637 -0.013972115306663696 -5.793355994433227E-4 0.006904234689554261 0.001187941777883214 -0.00172651377366286 0.0011030282543983882 -9.805640447709753E-4 -0.005916045750972765 5.481085807306633E-4 0.0015781478055309388 </vector>
                    <vector>0.06099690484054366 0.019533323775890805 0.054654338277705605 -0.028858385062395492 -0.014704086512965725 0.027927851118626508 -0.002446951219967351 -0.006563105475403345 0.01316980171358871 0.0032686940274996128 0.007132539816309076 0.009752531448442143 -0.009401053005617456 0.006077021814051486 0.005526861708767074 6.65503167607119E-4 2.0293502387880758E-5 -5.06834049888049E-4 </vector>
                    <vector>-0.02978638731247679 0.04138140107100063 0.06619985210901902 -0.01932359288633705 -0.036317726197028825 -0.005126425987597099 -0.018675218726889056 -0.01875833750698712 0.006617991593493069 -0.001979847032995128 0.006044987676921467 -0.005722501108848813 0.008401908301347454 0.002857421917716685 0.0023457379347875257 0.010081636218910724 -4.2095690511573963E-4 1.9466049528267147E-4 </vector>
                    <vector>-0.11664458388407084 0.07801925653685243 -3.4524773459703416E-4 0.014962537357037304 0.0238136377975072 -9.12934330153093E-4 0.005517240857954041 0.0175605668005354 0.027828874732839827 0.02151558209420042 0.0045262776518891 0.00654434936475537 0.00788324971958211 -7.046871384290904E-4 0.002551822187552795 -1.1430568340378626E-4 -0.0010327049771309941 -3.766699136235495E-5 </vector>
                    <vector>-0.017681235399304364 0.004430879958750173 0.025106348601465656 0.019448399796344107 0.018097339239910224 9.17651616986143E-5 -0.016368720648086775 -0.015185389712963258 -0.020011194078034977 -0.004908383635875504 0.009281697052704523 -0.0027002651872968294 7.222348125585669E-4 0.002797650686482976 -0.0024752115177731166 0.0018794422086637684 -0.0034230957294912384 -4.8254491795297454E-5 </vector>
                  </data>
                </datamatrix>
              </datavector>
              <classifiernames>leaves	populations	trees</classifiernames>
              <classifiermat>
                <vector>Campo_T01_L1	Campo	Campo_T01</vector>
                <vector>Campo_T01_L2	Campo	Campo_T01</vector>
                <vector>Campo_T02_L1	Campo	Campo_T02</vector>
                <vector>Campo_T02_L2	Campo	Campo_T02</vector>
                <vector>Campo_T03_L1	Campo	Campo_T03</vector>
                <vector>Campo_T03_L2	Campo	Campo_T03</vector>
                <vector>Campo_T04_L1	Campo	Campo_T04</vector>
                <vector>Campo_T04_L2	Campo	Campo_T04</vector>
                <vector>Campo_T05_L1	Campo	Campo_T05</vector>
                <vector>Campo_T05_L2	Campo	Campo_T05</vector>
                <vector>Campo_T06_L1	Campo	Campo_T06</vector>
                <vector>Campo_T06_L2	Campo	Campo_T06</vector>
                <vector>Campo_T07_L1	Campo	Campo_T07</vector>
                <vector>Campo_T07_L2	Campo	Campo_T07</vector>
                <vector>Campo_T08_L1	Campo	Campo_T08</vector>
                <vector>Campo_T08_L2	Campo	Campo_T08</vector>
                <vector>Campo_T09_L1	Campo	Campo_T09</vector>
                <vector>Campo_T09_L2	Campo	Campo_T09</vector>
                <vector>Campo_T10_L1	Campo	Campo_T10</vector>
                <vector>Campo_T10_L2	Campo	Campo_T10</vector>
                <vector>Campo_T11_L1	Campo	Campo_T11</vector>
                <vector>Campo_T11_L2	Campo	Campo_T11</vector>
                <vector>Campo_T12_L1	Campo	Campo_T12</vector>
                <vector>Campo_T12_L2	Campo	Campo_T12</vector>
                <vector>Campo_T13_L1	Campo	Campo_T13</vector>
                <vector>Campo_T13_L2	Campo	Campo_T13</vector>
                <vector>Campo_T14_L1	Campo	Campo_T14</vector>
                <vector>Campo_T14_L2	Campo	Campo_T14</vector>
                <vector>Campo_T15_L1	Campo	Campo_T15</vector>
                <vector>Campo_T15_L2	Campo	Campo_T15</vector>
                <vector>Campo_T16_L1	Campo	Campo_T16</vector>
                <vector>Campo_T16_L2	Campo	Campo_T16</vector>
                <vector>Campo_T17_L1	Campo	Campo_T17</vector>
                <vector>Campo_T17_L2	Campo	Campo_T17</vector>
                <vector>Campo_T18_L1	Campo	Campo_T18</vector>
                <vector>Campo_T18_L2	Campo	Campo_T18</vector>
                <vector>Campo_T19_L1	Campo	Campo_T19</vector>
                <vector>Campo_T19_L2	Campo	Campo_T19</vector>
                <vector>Campo_T20_L1	Campo	Campo_T20</vector>
                <vector>Campo_T20_L2	Campo	Campo_T20</vector>
                <vector>Campo_T21_L1	Campo	Campo_T21</vector>
                <vector>Campo_T21_L2	Campo	Campo_T21</vector>
                <vector>Campo_T22_L1	Campo	Campo_T22</vector>
                <vector>Campo_T22_L2	Campo	Campo_T22</vector>
                <vector>Campo_T01_L1	Campo	Campo_T01</vector>
                <vector>Campo_T01_L2	Campo	Campo_T01</vector>
                <vector>Campo_T02_L1	Campo	Campo_T02</vector>
                <vector>Campo_T02_L2	Campo	Campo_T02</vector>
                <vector>Campo_T03_L1	Campo	Campo_T03</vector>
                <vector>Campo_T03_L2	Campo	Campo_T03</vector>
                <vector>Campo_T04_L1	Campo	Campo_T04</vector>
                <vector>Campo_T04_L2	Campo	Campo_T04</vector>
                <vector>Campo_T05_L1	Campo	Campo_T05</vector>
                <vector>Campo_T05_L2	Campo	Campo_T05</vector>
                <vector>Campo_T06_L1	Campo	Campo_T06</vector>
                <vector>Campo_T06_L2	Campo	Campo_T06</vector>
                <vector>Campo_T07_L1	Campo	Campo_T07</vector>
                <vector>Campo_T07_L2	Campo	Campo_T07</vector>
                <vector>Campo_T08_L1	Campo	Campo_T08</vector>
                <vector>Campo_T08_L2	Campo	Campo_T08</vector>
                <vector>Campo_T09_L1	Campo	Campo_T09</vector>
                <vector>Campo_T09_L2	Campo	Campo_T09</vector>
                <vector>Campo_T10_L1	Campo	Campo_T10</vector>
                <vector>Campo_T10_L2	Campo	Campo_T10</vector>
                <vector>Campo_T11_L1	Campo	Campo_T11</vector>
                <vector>Campo_T11_L2	Campo	Campo_T11</vector>
                <vector>Campo_T12_L1	Campo	Campo_T12</vector>
                <vector>Campo_T12_L2	Campo	Campo_T12</vector>
                <vector>Campo_T13_L1	Campo	Campo_T13</vector>
                <vector>Campo_T13_L2	Campo	Campo_T13</vector>
                <vector>Campo_T14_L1	Campo	Campo_T14</vector>
                <vector>Campo_T14_L2	Campo	Campo_T14</vector>
                <vector>Campo_T15_L1	Campo	Campo_T15</vector>
                <vector>Campo_T15_L2	Campo	Campo_T15</vector>
                <vector>Campo_T16_L1	Campo	Campo_T16</vector>
                <vector>Campo_T16_L2	Campo	Campo_T16</vector>
                <vector>Campo_T17_L1	Campo	Campo_T17</vector>
                <vector>Campo_T17_L2	Campo	Campo_T17</vector>
                <vector>Campo_T18_L1	Campo	Campo_T18</vector>
                <vector>Campo_T18_L2	Campo	Campo_T18</vector>
                <vector>Campo_T19_L1	Campo	Campo_T19</vector>
                <vector>Campo_T19_L2	Campo	Campo_T19</vector>
                <vector>Campo_T20_L1	Campo	Campo_T20</vector>
                <vector>Campo_T20_L2	Campo	Campo_T20</vector>
                <vector>Campo_T21_L1	Campo	Campo_T21</vector>
                <vector>Campo_T21_L2	Campo	Campo_T21</vector>
                <vector>Campo_T22_L1	Campo	Campo_T22</vector>
                <vector>Campo_T22_L2	Campo	Campo_T22</vector>
                <vector>Busso_T01_L1	Busso	Busso_T01</vector>
                <vector>Busso_T01_L2	Busso	Busso_T01</vector>
                <vector>Busso_T02_L1	Busso	Busso_T02</vector>
                <vector>Busso_T02_L2	Busso	Busso_T02</vector>
                <vector>Busso_T03_L1	Busso	Busso_T03</vector>
                <vector>Busso_T03_L2	Busso	Busso_T03</vector>
                <vector>Busso_T04_L1	Busso	Busso_T04</vector>
                <vector>Busso_T04_L2	Busso	Busso_T04</vector>
                <vector>Busso_T05_L1	Busso	Busso_T05</vector>
                <vector>Busso_T05_L2	Busso	Busso_T05</vector>
                <vector>Busso_T06_L1	Busso	Busso_T06</vector>
                <vector>Busso_T06_L2	Busso	Busso_T06</vector>
                <vector>Busso_T07_L1	Busso	Busso_T07</vector>
                <vector>Busso_T07_L2	Busso	Busso_T07</vector>
                <vector>Busso_T08_L1	Busso	Busso_T08</vector>
                <vector>Busso_T08_L2	Busso	Busso_T08</vector>
                <vector>Busso_T09_L1	Busso	Busso_T09</vector>
                <vector>Busso_T09_L2	Busso	Busso_T09</vector>
                <vector>Busso_T10_L1	Busso	Busso_T10</vector>
                <vector>Busso_T10_L2	Busso	Busso_T10</vector>
                <vector>Busso_T11_L1	Busso	Busso_T11</vector>
                <vector>Busso_T11_L2	Busso	Busso_T11</vector>
                <vector>Busso_T12_L1	Busso	Busso_T12</vector>
                <vector>Busso_T12_L2	Busso	Busso_T12</vector>
                <vector>Busso_T13_L1	Busso	Busso_T13</vector>
                <vector>Busso_T13_L2	Busso	Busso_T13</vector>
                <vector>Busso_T14_L1	Busso	Busso_T14</vector>
                <vector>Busso_T14_L2	Busso	Busso_T14</vector>
                <vector>Busso_T15_L1	Busso	Busso_T15</vector>
                <vector>Busso_T15_L2	Busso	Busso_T15</vector>
                <vector>Busso_T16_L1	Busso	Busso_T16</vector>
                <vector>Busso_T16_L2	Busso	Busso_T16</vector>
                <vector>Busso_T17_L1	Busso	Busso_T17</vector>
                <vector>Busso_T17_L2	Busso	Busso_T17</vector>
                <vector>Busso_T18_L1	Busso	Busso_T18</vector>
                <vector>Busso_T18_L2	Busso	Busso_T18</vector>
                <vector>Busso_T19_L1	Busso	Busso_T19</vector>
                <vector>Busso_T19_L2	Busso	Busso_T19</vector>
                <vector>Busso_T20_L1	Busso	Busso_T20</vector>
                <vector>Busso_T20_L2	Busso	Busso_T20</vector>
                <vector>Busso_T21_L1	Busso	Busso_T21</vector>
                <vector>Busso_T21_L2	Busso	Busso_T21</vector>
                <vector>Busso_T22_L1	Busso	Busso_T22</vector>
                <vector>Busso_T22_L2	Busso	Busso_T22</vector>
                <vector>Busso_T01_L1	Busso	Busso_T01</vector>
                <vector>Busso_T01_L2	Busso	Busso_T01</vector>
                <vector>Busso_T02_L1	Busso	Busso_T02</vector>
                <vector>Busso_T02_L2	Busso	Busso_T02</vector>
                <vector>Busso_T03_L1	Busso	Busso_T03</vector>
                <vector>Busso_T03_L2	Busso	Busso_T03</vector>
                <vector>Busso_T04_L1	Busso	Busso_T04</vector>
                <vector>Busso_T04_L2	Busso	Busso_T04</vector>
                <vector>Busso_T05_L1	Busso	Busso_T05</vector>
                <vector>Busso_T05_L2	Busso	Busso_T05</vector>
                <vector>Busso_T06_L1	Busso	Busso_T06</vector>
                <vector>Busso_T06_L2	Busso	Busso_T06</vector>
                <vector>Busso_T07_L1	Busso	Busso_T07</vector>
                <vector>Busso_T07_L2	Busso	Busso_T07</vector>
                <vector>Busso_T08_L1	Busso	Busso_T08</vector>
                <vector>Busso_T08_L2	Busso	Busso_T08</vector>
                <vector>Busso_T09_L1	Busso	Busso_T09</vector>
                <vector>Busso_T09_L2	Busso	Busso_T09</vector>
                <vector>Busso_T10_L1	Busso	Busso_T10</vector>
                <vector>Busso_T10_L2	Busso	Busso_T10</vector>
                <vector>Busso_T11_L1	Busso	Busso_T11</vector>
                <vector>Busso_T11_L2	Busso	Busso_T11</vector>
                <vector>Busso_T12_L1	Busso	Busso_T12</vector>
                <vector>Busso_T12_L2	Busso	Busso_T12</vector>
                <vector>Busso_T13_L1	Busso	Busso_T13</vector>
                <vector>Busso_T13_L2	Busso	Busso_T13</vector>
                <vector>Busso_T14_L1	Busso	Busso_T14</vector>
                <vector>Busso_T14_L2	Busso	Busso_T14</vector>
                <vector>Busso_T15_L1	Busso	Busso_T15</vector>
                <vector>Busso_T15_L2	Busso	Busso_T15</vector>
                <vector>Busso_T16_L1	Busso	Busso_T16</vector>
                <vector>Busso_T16_L2	Busso	Busso_T16</vector>
                <vector>Busso_T17_L1	Busso	Busso_T17</vector>
                <vector>Busso_T17_L2	Busso	Busso_T17</vector>
                <vector>Busso_T18_L1	Busso	Busso_T18</vector>
                <vector>Busso_T18_L2	Busso	Busso_T18</vector>
                <vector>Busso_T19_L1	Busso	Busso_T19</vector>
                <vector>Busso_T19_L2	Busso	Busso_T19</vector>
                <vector>Busso_T20_L1	Busso	Busso_T20</vector>
                <vector>Busso_T20_L2	Busso	Busso_T20</vector>
                <vector>Busso_T21_L1	Busso	Busso_T21</vector>
                <vector>Busso_T21_L2	Busso	Busso_T21</vector>
                <vector>Busso_T22_L1	Busso	Busso_T22</vector>
                <vector>Busso_T22_L2	Busso	Busso_T22</vector>
              </classifiermat>
              <idvec>Campo_T01_L1_R1	Campo_T01_L2_R1	Campo_T02_L1_R1	Campo_T02_L2_R1	Campo_T03_L1_R1	Campo_T03_L2_R1	Campo_T04_L1_R1	Campo_T04_L2_R1	Campo_T05_L1_R1	Campo_T05_L2_R1	Campo_T06_L1_R1	Campo_T06_L2_R1	Campo_T07_L1_R1	Campo_T07_L2_R1	Campo_T08_L1_R1	Campo_T08_L2_R1	Campo_T09_L1_R1	Campo_T09_L2_R1	Campo_T10_L1_R1	Campo_T10_L2_R1	Campo_T11_L1_R1	Campo_T11_L2_R1	Campo_T12_L1_R1	Campo_T12_L2_R1	Campo_T13_L1_R1	Campo_T13_L2_R1	Campo_T14_L1_R1	Campo_T14_L2_R1	Campo_T15_L1_R1	Campo_T15_L2_R1	Campo_T16_L1_R1	Campo_T16_L2_R1	Campo_T17_L1_R1	Campo_T17_L2_R1	Campo_T18_L1_R1	Campo_T18_L2_R1	Campo_T19_L1_R1	Campo_T19_L2_R1	Campo_T20_L1_R1	Campo_T20_L2_R1	Campo_T21_L1_R1	Campo_T21_L2_R1	Campo_T22_L1_R1	Campo_T22_L2_R1	Campo_T01_L1_R2	Campo_T01_L2_R2	Campo_T02_L1_R2	Campo_T02_L2_R2	Campo_T03_L1_R2	Campo_T03_L2_R2	Campo_T04_L1_R2	Campo_T04_L2_R2	Campo_T05_L1_R2	Campo_T05_L2_R2	Campo_T06_L1_R2	Campo_T06_L2_R2	Campo_T07_L1_R2	Campo_T07_L2_R2	Campo_T08_L1_R2	Campo_T08_L2_R2	Campo_T09_L1_R2	Campo_T09_L2_R2	Campo_T10_L1_R2	Campo_T10_L2_R2	Campo_T11_L1_R2	Campo_T11_L2_R2	Campo_T12_L1_R2	Campo_T12_L2_R2	Campo_T13_L1_R2	Campo_T13_L2_R2	Campo_T14_L1_R2	Campo_T14_L2_R2	Campo_T15_L1_R2	Campo_T15_L2_R2	Campo_T16_L1_R2	Campo_T16_L2_R2	Campo_T17_L1_R2	Campo_T17_L2_R2	Campo_T18_L1_R2	Campo_T18_L2_R2	Campo_T19_L1_R2	Campo_T19_L2_R2	Campo_T20_L1_R2	Campo_T20_L2_R2	Campo_T21_L1_R2	Campo_T21_L2_R2	Campo_T22_L1_R2	Campo_T22_L2_R2	Busso_T01_L1_R1	Busso_T01_L2_R1	Busso_T02_L1_R1	Busso_T02_L2_R1	Busso_T03_L1_R1	Busso_T03_L2_R1	Busso_T04_L1_R1	Busso_T04_L2_R1	Busso_T05_L1_R1	Busso_T05_L2_R1	Busso_T06_L1_R1	Busso_T06_L2_R1	Busso_T07_L1_R1	Busso_T07_L2_R1	Busso_T08_L1_R1	Busso_T08_L2_R1	Busso_T09_L1_R1	Busso_T09_L2_R1	Busso_T10_L1_R1	Busso_T10_L2_R1	Busso_T11_L1_R1	Busso_T11_L2_R1	Busso_T12_L1_R1	Busso_T12_L2_R1	Busso_T13_L1_R1	Busso_T13_L2_R1	Busso_T14_L1_R1	Busso_T14_L2_R1	Busso_T15_L1_R1	Busso_T15_L2_R1	Busso_T16_L1_R1	Busso_T16_L2_R1	Busso_T17_L1_R1	Busso_T17_L2_R1	Busso_T18_L1_R1	Busso_T18_L2_R1	Busso_T19_L1_R1	Busso_T19_L2_R1	Busso_T20_L1_R1	Busso_T20_L2_R1	Busso_T21_L1_R1	Busso_T21_L2_R1	Busso_T22_L1_R1	Busso_T22_L2_R1	Busso_T01_L1_R2	Busso_T01_L2_R2	Busso_T02_L1_R2	Busso_T02_L2_R2	Busso_T03_L1_R2	Busso_T03_L2_R2	Busso_T04_L1_R2	Busso_T04_L2_R2	Busso_T05_L1_R2	Busso_T05_L2_R2	Busso_T06_L1_R2	Busso_T06_L2_R2	Busso_T07_L1_R2	Busso_T07_L2_R2	Busso_T08_L1_R2	Busso_T08_L2_R2	Busso_T09_L1_R2	Busso_T09_L2_R2	Busso_T10_L1_R2	Busso_T10_L2_R2	Busso_T11_L1_R2	Busso_T11_L2_R2	Busso_T12_L1_R2	Busso_T12_L2_R2	Busso_T13_L1_R2	Busso_T13_L2_R2	Busso_T14_L1_R2	Busso_T14_L2_R2	Busso_T15_L1_R2	Busso_T15_L2_R2	Busso_T16_L1_R2	Busso_T16_L2_R2	Busso_T17_L1_R2	Busso_T17_L2_R2	Busso_T18_L1_R2	Busso_T18_L2_R2	Busso_T19_L1_R2	Busso_T19_L2_R2	Busso_T20_L1_R2	Busso_T20_L2_R2	Busso_T21_L1_R2	Busso_T21_L2_R2	Busso_T22_L1_R2	Busso_T22_L2_R2</idvec>
              <meanconfig>-0.04127572568798527 -0.4536822127949655 -0.04267809131867729 -0.3367598578244596 -0.05409445812088161 0.3938563294944204 -0.022807910239560067 0.35688896316234864 -0.001891706185668722 0.3627563585613296 -0.052859270646905626 0.2610202409134039 -0.044114853893844896 -0.2730823957391076 0.0757516198331478 -0.21740699095277755 0.051951734689620256 -0.0750159110346147 0.1804417631239126 0.07974262915298251 -0.048423101553157016 -0.09831715293855937 </meanconfig>
              <omitflag>false	false	false	false	false	false	false	false	false	false	false	false	false	false	false	false	false	false	false	false	false	false	false	false	false	false	false	false	false	false	false	false	false	false	false	false	false	false	false	false	false	false	false	false	false	false	false	false	false	false	false	false	false	false	false	false	false	false	false	false	false	false	false	false	false	false	false	false	false	false	false	false	false	false	false	false	false	false	false	false	false	false	false	false	false	false	false	false	false	false	false	false	false	false	false	false	false	false	false	false	false	false	false	false	false	false	false	false	false	false	false	false	false	false	false	false	false	false	false	false	false	false	false	false	false	false	false	false	false	false	false	false	false	false	false	false	false	false	false	false	false	false	false	false	false	false	false	false	false	false	false	false	false	false	false	false	false	false	false	false	false	false	false	false	false	false	false	false	false	false	false	false	false	false	false	false</omitflag>
              <uniquenumvec>2 3 4 5 6 7 8 9 10 11 12 13 14 15 16 17 18 19 20 21 22 23 24 25 26 27 28 29 30 31 32 33 34 35 36 37 38 39 40 41 42 43 44 45 46 47 48 49 50 51 52 53 54 55 56 57 58 59 60 61 62 63 64 65 66 67 68 69 70 71 72 73 74 75 76 77 78 79 80 81 82 83 84 85 86 87 88 89 90 91 92 93 94 95 96 97 98 99 100 101 102 103 104 105 106 107 108 109 110 111 112 113 114 115 116 117 118 119 120 121 122 123 124 125 126 127 128 129 130 131 132 133 134 135 136 137 138 139 140 141 142 143 144 145 146 147 148 149 150 151 152 153 154 155 156 157 158 159 160 161 162 163 164 165 166 167 168 169 170 171 172 173 174 175 176 177 </uniquenumvec>
              <linkedsets>1 </linkedsets>
              <linksetmatrix>
                <vector>0 </vector>
                <vector>1 </vector>
                <vector>2 </vector>
                <vector>3 </vector>
                <vector>4 </vector>
                <vector>5 </vector>
                <vector>6 </vector>
                <vector>7 </vector>
                <vector>8 </vector>
                <vector>9 </vector>
                <vector>10 </vector>
                <vector>11 </vector>
                <vector>12 </vector>
                <vector>13 </vector>
                <vector>14 </vector>
                <vector>15 </vector>
                <vector>16 </vector>
                <vector>17 </vector>
                <vector>18 </vector>
                <vector>19 </vector>
                <vector>20 </vector>
                <vector>21 </vector>
                <vector>22 </vector>
                <vector>23 </vector>
                <vector>24 </vector>
                <vector>25 </vector>
                <vector>26 </vector>
                <vector>27 </vector>
                <vector>28 </vector>
                <vector>29 </vector>
                <vector>30 </vector>
                <vector>31 </vector>
                <vector>32 </vector>
                <vector>33 </vector>
                <vector>34 </vector>
                <vector>35 </vector>
                <vector>36 </vector>
                <vector>37 </vector>
                <vector>38 </vector>
                <vector>39 </vector>
                <vector>40 </vector>
                <vector>41 </vector>
                <vector>42 </vector>
                <vector>43 </vector>
                <vector>44 </vector>
                <vector>45 </vector>
                <vector>46 </vector>
                <vector>47 </vector>
                <vector>48 </vector>
                <vector>49 </vector>
                <vector>50 </vector>
                <vector>51 </vector>
                <vector>52 </vector>
                <vector>53 </vector>
                <vector>54 </vector>
                <vector>55 </vector>
                <vector>56 </vector>
                <vector>57 </vector>
                <vector>58 </vector>
                <vector>59 </vector>
                <vector>60 </vector>
                <vector>61 </vector>
                <vector>62 </vector>
                <vector>63 </vector>
                <vector>64 </vector>
                <vector>65 </vector>
                <vector>66 </vector>
                <vector>67 </vector>
                <vector>68 </vector>
                <vector>69 </vector>
                <vector>70 </vector>
                <vector>71 </vector>
                <vector>72 </vector>
                <vector>73 </vector>
                <vector>74 </vector>
                <vector>75 </vector>
                <vector>76 </vector>
                <vector>77 </vector>
                <vector>78 </vector>
                <vector>79 </vector>
                <vector>80 </vector>
                <vector>81 </vector>
                <vector>82 </vector>
                <vector>83 </vector>
                <vector>84 </vector>
                <vector>85 </vector>
                <vector>86 </vector>
                <vector>87 </vector>
                <vector>88 </vector>
                <vector>89 </vector>
                <vector>90 </vector>
                <vector>91 </vector>
                <vector>92 </vector>
                <vector>93 </vector>
                <vector>94 </vector>
                <vector>95 </vector>
                <vector>96 </vector>
                <vector>97 </vector>
                <vector>98 </vector>
                <vector>99 </vector>
                <vector>100 </vector>
                <vector>101 </vector>
                <vector>102 </vector>
                <vector>103 </vector>
                <vector>104 </vector>
                <vector>105 </vector>
                <vector>106 </vector>
                <vector>107 </vector>
                <vector>108 </vector>
                <vector>109 </vector>
                <vector>110 </vector>
                <vector>111 </vector>
                <vector>112 </vector>
                <vector>113 </vector>
                <vector>114 </vector>
                <vector>115 </vector>
                <vector>116 </vector>
                <vector>117 </vector>
                <vector>118 </vector>
                <vector>119 </vector>
                <vector>120 </vector>
                <vector>121 </vector>
                <vector>122 </vector>
                <vector>123 </vector>
                <vector>124 </vector>
                <vector>125 </vector>
                <vector>126 </vector>
                <vector>127 </vector>
                <vector>128 </vector>
                <vector>129 </vector>
                <vector>130 </vector>
                <vector>131 </vector>
                <vector>132 </vector>
                <vector>133 </vector>
                <vector>134 </vector>
                <vector>135 </vector>
                <vector>136 </vector>
                <vector>137 </vector>
                <vector>138 </vector>
                <vector>139 </vector>
                <vector>140 </vector>
                <vector>141 </vector>
                <vector>142 </vector>
                <vector>143 </vector>
                <vector>144 </vector>
                <vector>145 </vector>
                <vector>146 </vector>
                <vector>147 </vector>
                <vector>148 </vector>
                <vector>149 </vector>
                <vector>150 </vector>
                <vector>151 </vector>
                <vector>152 </vector>
                <vector>153 </vector>
                <vector>154 </vector>
                <vector>155 </vector>
                <vector>156 </vector>
                <vector>157 </vector>
                <vector>158 </vector>
                <vector>159 </vector>
                <vector>160 </vector>
                <vector>161 </vector>
                <vector>162 </vector>
                <vector>163 </vector>
                <vector>164 </vector>
                <vector>165 </vector>
                <vector>166 </vector>
                <vector>167 </vector>
                <vector>168 </vector>
                <vector>169 </vector>
                <vector>170 </vector>
                <vector>171 </vector>
                <vector>172 </vector>
                <vector>173 </vector>
                <vector>174 </vector>
                <vector>175 </vector>
              </linksetmatrix>
            </morphojset_contents>
          </morphojset>
        </principal_component_analysis>
      </covariancematrix>
      <morphojset>
        <morphojset_contents visiblename="trees_averaged" uniqueid="456" alignmentmethod="1" dimension="2" hasprocrustesfit="false" hasrawdata="false" linkedoutlinenumber="0" linkedwireframenumber="179" nincl="44" nlmk="11" nobs="44" objsymmetry="false" procsumsquare="0.0" procrustesfitfromparentset="false">
          <alignmentvectors>
            <vector>0.0 </vector>
            <vector>0.0 </vector>
            <vector>0.0 </vector>
            <vector>0.0 </vector>
            <vector>0.0 </vector>
            <vector>0.0 </vector>
            <vector>0.0 </vector>
            <vector>0.0 </vector>
            <vector>0.0 </vector>
            <vector>0.0 </vector>
            <vector>0.0 </vector>
          </alignmentvectors>
          <datavector>
            <datamatrix visiblename="leaves_and_replicas, centroid size" matrixtype="1" iscoordinates="false" issymmetrycomponent="false" isasymmetrycomponent="false">
              <data>
                <vector>13.75312823937656 2.616843996749244 </vector>
                <vector>12.217828235604504 2.491493646307528 </vector>
                <vector>11.774722535738192 2.4270923056399663 </vector>
                <vector>13.716954825189635 2.61747485076928 </vector>
                <vector>10.742801939077776 2.3437287196975163 </vector>
                <vector>11.782588548396483 2.4610245339003227 </vector>
                <vector>15.042245427821976 2.7019985024940385 </vector>
                <vector>10.405490873761613 2.3332692250719216 </vector>
                <vector>11.386340827626459 2.4219437568293505 </vector>
                <vector>14.191911134617426 2.6526169869881695 </vector>
                <vector>11.071383927443947 2.383914318811156 </vector>
                <vector>15.190687337242071 2.7201318664712435 </vector>
                <vector>11.241170887316084 2.416239784314975 </vector>
                <vector>13.981847998021 2.63729478488863 </vector>
                <vector>13.801738225993201 2.6198213449528795 </vector>
                <vector>13.842151026471823 2.627596648476151 </vector>
                <vector>14.250160514744804 2.6501777949788035 </vector>
                <vector>10.607766724908927 2.361366160857443 </vector>
                <vector>10.977937861897857 2.3951539451295125 </vector>
                <vector>12.790651546351878 2.546428159869422 </vector>
                <vector>10.320826853705626 2.3295179612477543 </vector>
                <vector>10.990992903738835 2.3954811254469166 </vector>
                <vector>13.219702046200744 2.579419189676318 </vector>
                <vector>13.692233325758508 2.591897052195717 </vector>
                <vector>13.6159190914575 2.6036330657554325 </vector>
                <vector>13.225885684123405 2.580350176842731 </vector>
                <vector>14.094624623558568 2.6380984469451985 </vector>
                <vector>17.984876062035944 2.889323914401861 </vector>
                <vector>12.4503967468004 2.5203935421018704 </vector>
                <vector>11.412723086104192 2.43281594633902 </vector>
                <vector>13.912911131284272 2.626754127488711 </vector>
                <vector>16.294927181022985 2.7758914484937725 </vector>
                <vector>13.785276011867648 2.623283835592117 </vector>
                <vector>11.978137605742853 2.482989311599443 </vector>
                <vector>12.668946611921356 2.534988474628882 </vector>
                <vector>9.939134952852946 2.2916801102954607 </vector>
                <vector>12.342284832854372 2.5130304961066336 </vector>
                <vector>12.733081574745272 2.54329380674808 </vector>
                <vector>16.29012935606128 2.789549014958838 </vector>
                <vector>13.830011595628786 2.6216496493324604 </vector>
                <vector>14.072190743234252 2.63565604835867 </vector>
                <vector>12.487402327891193 2.519190051436654 </vector>
                <vector>16.06048275979915 2.769403885043891 </vector>
                <vector>12.715776174348214 2.5418637269155893 </vector>
              </data>
              <namesvector>Centroid Size	Log Centroid Size</namesvector>
            </datamatrix>
            <datamatrix visiblename="leaves_and_replicas, Procrustes coordinates" matrixtype="2" iscoordinates="true" issymmetrycomponent="false" isasymmetrycomponent="false">
              <data>
                <vector>-0.02947736207139357 -0.4707400345474232 -0.03360287954182641 -0.3447660916174925 -0.05650016534920371 0.4001420516450731 -0.012975361509462102 0.3450264870782834 0.025890053664632907 0.3592280100514169 -0.0614233570960388 0.22883473194286308 -0.04214778529041025 -0.28081322900334943 0.05516871215478725 -0.22724973847805693 0.0357187891938895 -0.04859455914944473 0.18309685026231706 0.1147041750093147 -0.06374749441729204 -0.07577180293118482 </vector>
                <vector>-0.050132741875997 -0.4407470378038662 -0.04347681948589711 -0.33613350369532213 -0.04994655571257938 0.4040401889732863 -0.021643537914402954 0.35388891624407803 -0.0036976391546528434 0.36038953072729796 -0.05885030577619089 0.26301610505579065 -0.04220531425766173 -0.27251578597304793 0.07646499434009263 -0.21970883114640688 0.0623655452790026 -0.07876776850448598 0.173879009236085 0.09021564690621828 -0.042756634677798874 -0.12367746078354207 </vector>
                <vector>-0.06634714749272543 -0.46640198875392413 -0.06351470960941138 -0.32780450388892096 -0.08855677164303265 0.4234295826133394 -0.023478577013936994 0.3649491177479437 0.014010512040375282 0.3782309941055793 -0.07194498455469982 0.18333502220912096 -0.06368073658305741 -0.2303636887896346 0.12543719896368133 -0.16914378385006298 0.08761496841379436 -0.09198770093669467 0.2111546589918258 0.059423154192238065 -0.060694411512813476 -0.12366620464898402 </vector>
                <vector>-0.06852880143316151 -0.4872943927108613 -0.058939421682809245 -0.33652419827194296 -0.0650347360469096 0.38669137039242374 -0.023035359641668595 0.35588939339979186 9.460138961459269E-4 0.36279540168015867 -0.06569498126748449 0.2396067234170608 -0.05490351453428344 -0.2475942843801099 0.12218913468085722 -0.16553285155357178 0.07468744412717016 -0.06951088116871826 0.19801079779510963 0.07015945783665332 -0.05969657589296612 -0.10868573864088467 </vector>
                <vector>-0.0502238967613213 -0.4319353398160131 -0.03549458322744818 -0.33568868320375306 -0.05536959163146002 0.3949657382031982 -0.02801543596957693 0.3603783264360263 -0.005484673902393231 0.3700468589466028 -0.05065289664967938 0.2593526402631918 -0.03737525421766726 -0.28795015866469587 0.06853407706612485 -0.2334881414397253 0.059485051824451574 -0.06912717233415315 0.18088773883144735 0.07284033281939706 -0.04629053536247736 -0.09939440121007563 </vector>
                <vector>-0.051802134449735956 -0.4372445486294038 -0.04775686898685907 -0.34278793690696036 -0.06272216638213994 0.41903408899642647 -0.018886326729587594 0.33575117574804086 0.01605425998904455 0.3596854288235212 -0.05929946398483268 0.18707770564374288 -0.04761505575824735 -0.2997811127535227 0.04977527978789578 -0.2635849779069424 0.07257434202756487 -0.02658165848751455 0.20130504700906898 0.157322209551487 -0.05162691252217174 -0.08889037407887447 </vector>
                <vector>-0.043594212684560325 -0.4217208503751652 -0.041861779958775575 -0.3097204280580904 -0.06160508895623431 0.4189035941184294 -0.0317940303368941 0.3770873015230679 -0.014264259888494585 0.3777492666210852 -0.0634299182187652 0.26452322551629914 -0.04257317293609288 -0.2584419220268906 0.08983683749228778 -0.1954537433523406 0.0536029994703814 -0.1319400258270211 0.19870817403513782 0.019299456288450693 -0.043025548017990384 -0.14028587442782398 </vector>
                <vector>-0.043523148170767155 -0.4581832034715972 -0.04799875966091971 -0.3356288373326911 -0.05168097685553725 0.3788273691202545 -0.030902806291689344 0.35108947623885084 -0.015190176112698331 0.3610598960093899 -0.04671335048086099 0.29236069337927384 -0.04792301784483536 -0.2692169540002782 0.08819402194657532 -0.20373110718930368 0.0529268059419536 -0.08804602536705475 0.19188476367949964 0.06572238215388793 -0.0490733561507201 -0.09425368954073247 </vector>
                <vector>-0.0260635432694473 -0.47289608171380443 -0.03265915530359788 -0.3435171256704777 -0.05049465616320732 0.3882561787305767 -0.013765220865465083 0.3517858848886078 0.007265311678452704 0.35413569381571 -0.051058086349902755 0.262510906882251 -0.04000412949535107 -0.276870892239648 0.047513891188830315 -0.22787196794761955 0.04032137698690328 -0.05907589703238749 0.17281590571002023 0.09886623160900397 -0.0538716941172354 -0.07532293132221295 </vector>
                <vector>-0.03831885724828145 -0.4468571081236173 -0.04138730459179878 -0.33083767587955193 -0.05672519998854537 0.40894063780109996 -0.021042082808856156 0.3644764811889978 0.003148138464187582 0.3642921135873523 -0.056548088648112935 0.2474754603348993 -0.04129968359996094 -0.26997147371253316 0.07852101427364844 -0.21625945804319543 0.044114898587817315 -0.09800603159856162 0.17621406881542348 0.07633484561538567 -0.04667690325552127 -0.09958779117027491 </vector>
                <vector>-0.05922770512490203 -0.43162341627670064 -0.05230371228544128 -0.32772850252769997 -0.06152377935455587 0.39455148154885816 -0.03427372263058265 0.3677590042785446 -0.017410788444570814 0.3701278502755747 -0.060259649245452934 0.3049357242456018 -0.05449124494467497 -0.24358547023834473 0.13705789730116522 -0.16406124642776257 0.06750445815594475 -0.1345141583701464 0.18939807757051813 0.014387154244026477 -0.05446983099744712 -0.1502484207519516 </vector>
                <vector>-0.03624016490355258 -0.4602025978399483 -0.045111975025826916 -0.3355127660663982 -0.054656834957069855 0.3920116298848363 -0.025470322994333404 0.3592816841218024 0.0027962128958865084 0.3710639741448514 -0.05393209746087706 0.2416045529900999 -0.046076439613893946 -0.2790417708277804 0.07586747843409888 -0.2147400880597602 0.043683074573957335 -0.0674707001228297 0.18730279901076585 0.07479775703887123 -0.048161729959154735 -0.08179167526374455 </vector>
                <vector>-0.03781913067295914 -0.4492458889424392 -0.03987194399021797 -0.32869763863922763 -0.053194488407161275 0.38305545920498413 -0.020487307294592663 0.34887947812669995 -0.004058220665051153 0.3553193046622567 -0.04485523096059309 0.28468912806950974 -0.040893983303395845 -0.29230717900001235 0.04565236658309958 -0.22774682839265079 0.053772452457751245 -0.06080774430002347 0.18630437614329826 0.1061537230392594 -0.044548889890178064 -0.11929181382835705 </vector>
                <vector>-0.03184160979922288 -0.45454723700973865 -0.031363560606084674 -0.3477305190676055 -0.04051342106430745 0.38463200881784676 -0.01636734427923525 0.35227785643641746 0.0037645855070058258 0.35993856123763807 -0.0461445751097934 0.26446024259941303 -0.034447814352868346 -0.28922766801451816 0.049948055416648006 -0.23871175772923173 0.027456219273872373 -0.06391485925886602 0.16561249100303665 0.1174976333789944 -0.04610302598905125 -0.08467426139034949 </vector>
                <vector>-0.031507224801352665 -0.47086590036649545 -0.039602612014701895 -0.33579322155865016 -0.056656109900005594 0.41399620944211035 -0.018074877923606847 0.3542603341408822 0.005529161565734901 0.3605738734203948 -0.05841780674603652 0.2511433761320151 -0.04015476640588181 -0.25672671124083846 0.07081833929663248 -0.18979053193932333 0.03044659897137117 -0.09938207430429842 0.18403828574293185 0.06860281525546777 -0.046418987785084555 -0.09601816898126468 </vector>
                <vector>-0.03252610626483095 -0.44629324472052256 -0.031678280281974946 -0.3197021571938933 -0.056420343544769366 0.39477888291774277 -0.0314316597734422 0.36807168148522884 -0.01474470990118279 0.37138982143418564 -0.045046621641576114 0.29448619311721425 -0.03170286835009467 -0.2610282268509217 0.06712042261041244 -0.2190942505123879 0.018484551897247625 -0.11611351525290135 0.18758566807581623 0.03179782192289743 -0.02964005282560573 -0.09829300634664173 </vector>
                <vector>-0.049712733344040624 -0.45767620871272 -0.04175893393590567 -0.34829220415520323 -0.046766919440226866 0.37771619194288025 -0.023308061423675724 0.34852630006142526 -0.009699857867908336 0.351346534756912 -0.04821747748872299 0.2685721808332075 -0.04192816178899379 -0.2868527962073229 0.05793170893327734 -0.24378298845763935 0.06535293859070998 -0.053389138809717594 0.1778023014367926 0.11362113257154069 -0.0396948036713056 -0.06978900382336328 </vector>
                <vector>-0.032160470000385195 -0.5030108902729024 -0.0458157496473855 -0.3398178668740469 -0.04118643051064685 0.3818549847993502 -0.018201301020236767 0.3519057435210355 0.0020772429016805666 0.3601043202547365 -0.05411775734874729 0.24272811696125318 -0.05037247658179631 -0.26297860584511834 0.07010232690499649 -0.19641763726369005 0.05510155891731937 -0.04973907628186763 0.1751278568079781 0.09510165917834551 -0.060554800422775404 -0.07973074817709601 </vector>
                <vector>-0.048689307861181856 -0.43536785768531683 -0.05044106765073731 -0.33123913747997297 -0.07395867897109384 0.4155995619097299 -0.021950510471538592 0.37194615599804687 0.003205594873308452 0.38374440317772246 -0.06319769364693616 0.232427060340208 -0.05207783938155099 -0.24788321718644118 0.11707142622996147 -0.19008848248851637 0.055162041789891286 -0.10509037947010227 0.18755191773161362 0.03401965649793914 -0.05267588264173657 -0.12806776361329536 </vector>
                <vector>-0.020416333419544547 -0.4611332991768624 -0.04420341375457992 -0.3146571010890449 -0.054388851663935096 0.38834209186195745 -0.022061902766367 0.37252470243034386 -1.2125769040170715E-4 0.37212069952076177 -0.054638745388371164 0.2519180570722631 -0.04765161405376406 -0.2667720922117876 0.06518135694527746 -0.21621085928265943 0.03665009273143239 -0.08473564247687673 0.19516607493473012 0.06787109138312653 -0.05351540587447561 -0.1092676480312209 </vector>
                <vector>-0.03716982899398566 -0.42326054600470764 -0.04849203510020319 -0.3322406853428815 -0.06847117333123881 0.4102694374738086 -0.029511846795761264 0.3560995974894171 0.0022907745410698454 0.3799718421305914 -0.05968088987190558 0.21646163726883996 -0.05096021006771473 -0.28722594566380644 0.06283081633490642 -0.236489214682263 0.06873871581767313 -0.05703380610519818 0.21637186636049455 0.07230364378007768 -0.055946188893335996 -0.09885596034387872 </vector>
                <vector>-0.0488801663785331 -0.4580855323910885 -0.0473793885799717 -0.32146196929966847 -0.06038969714161696 0.40410189101079214 -0.023362986927514 0.36511859563088683 0.0010349647215825279 0.37809629434482295 -0.05955220923961088 0.23594363158436993 -0.04787312551746911 -0.25624944801200067 0.09910427325490223 -0.17384530153124453 0.03956539925399159 -0.11640532236149582 0.1988093185820837 0.07062324393427144 -0.051076382027843474 -0.1278360829096451 </vector>
                <vector>-0.043407974283185206 -0.44494965359408084 -0.03701375313880285 -0.347313088363644 -0.04127293971058123 0.3775592759672074 -0.02205007289666541 0.3542232557885079 -0.010175099916541409 0.35431532689610595 -0.04247851427947721 0.2942119583893432 -0.0389969677791595 -0.28549399199160785 0.06730094102083074 -0.24336837903317327 0.05584795504268068 -0.07109929553080455 0.1534651974133039 0.10058861981243492 -0.041218771472402355 -0.08867402834028792 </vector>
                <vector>-0.030253866637063462 -0.4445318951626308 -0.03704943217785881 -0.3387550563308921 -0.04359696538062145 0.3835355245690374 -0.020525904820065975 0.36172190145974376 -0.004820380368859814 0.3593721403574831 -0.04586010988087893 0.28402136544322704 -0.041606357756495106 -0.2840448329205183 0.05426313695848864 -0.23816867745520898 0.05828399536127692 -0.07251781529950041 0.15679082515334627 0.09095418748597248 -0.04562494045126849 -0.10158684214671304 </vector>
                <vector>-0.05803455621061426 -0.4438685982980582 -0.04195406456168866 -0.33313179177852104 -0.054065322002910254 0.36932400235776797 -0.026292972784673848 0.3522383399812955 -0.011390544375050252 0.3587286515141818 -0.04172315563577141 0.27462160008185116 -0.03898892874152843 -0.29373424740995197 0.06553619539447225 -0.25123294960424836 0.05278873499872454 -0.07269145124896059 0.18907478691536939 0.12301229894167912 -0.03495017299632901 -0.08326585453703511 </vector>
                <vector>-0.031213587882882265 -0.4685040917337779 -0.04375237105071036 -0.37397534527093107 -0.04039737727492117 0.36183034512646883 -0.013669365482639282 0.3346709275222119 0.004197184759764016 0.3353926528782062 -0.04741925903312807 0.2561578744459468 -0.04859597112426233 -0.32330645724319557 0.02840234848652444 -0.2845329940098674 0.08466060257622586 0.03265654310540711 0.16408651489473314 0.1510461523635485 -0.05629871886870364 -0.02143560718401701 </vector>
                <vector>-0.04726749878324186 -0.4502910645455782 -0.04517265535826961 -0.36142586280031785 -0.05088532490196821 0.3965274237673565 -0.02271054817225096 0.3470490512718625 0.0015001081069684161 0.35065632846479833 -0.05194868559258827 0.2491805579369058 -0.044898737078861106 -0.28170474230851816 0.07189932119174898 -0.23998694075510282 0.06372354426274175 -0.03952392213105421 0.17187318843519814 0.1048970167578228 -0.046112712109477476 -0.07537784565817525 </vector>
                <vector>-0.037464812085180335 -0.4888661995994981 -0.04148046171950223 -0.37134145038416067 -0.05074329542447087 0.3979588943919087 -0.005346384829862377 0.3317364830779924 0.029430991463773985 0.3348323684259685 -0.051788121681164354 0.21722784754059557 -0.042814887892720165 -0.30454674997043574 0.048071855523792506 -0.25256522153970107 0.05245306671416752 0.012032472933934245 0.1491052098753471 0.15958362336273388 -0.0494231599441802 -0.036052068239337556 </vector>
                <vector>-0.05497773886788873 -0.4230925884462132 -0.04169023798190835 -0.35111806390283806 -0.060315480438985096 0.38887710135388215 -0.027313982327659636 0.34779733294349474 -0.006668239857706463 0.35422159472781634 -0.04622426546089324 0.2474200577819491 -0.03945591446050331 -0.31115191181894963 0.03372480713447414 -0.27167087014515867 0.08682914684530396 -0.02455059004886042 0.19482155914380933 0.12128893917216613 -0.0387296537280426 -0.07802100161728881 </vector>
                <vector>-0.04650026417992107 -0.45197270028766684 -0.0449530162656 -0.3202426252228965 -0.06017689071591657 0.4028142512576415 -0.027856871322954026 0.36861036939741987 -0.009447492619088328 0.37027344241134247 -0.05475086880233486 0.2910098814658163 -0.04102170152352502 -0.2403765837071224 0.11939462760016012 -0.2051923605837065 0.05006931804436013 -0.10997671324737142 0.16079742948347153 0.013948903365593998 -0.04555426969865303 -0.11889586484905054 </vector>
                <vector>-0.03827109233299076 -0.45410814331046045 -0.035945247932974614 -0.36041122598392955 -0.039504962644311636 0.398211024026378 -0.013828683850528965 0.3498409388542546 -0.005217283629916355 0.3518231243582821 -0.04860111551895091 0.2532542178352262 -0.043446621804962005 -0.2931457388645995 0.06554927559993574 -0.22897213940974198 0.0594699479561423 -0.03339009548074119 0.15725727972271253 0.0967813629694173 -0.05746149556415488 -0.07988332499408654 </vector>
                <vector>-0.05028934376998019 -0.4812860371268147 -0.03809193527830198 -0.32981356253118377 -0.05363057063875602 0.39098647264620084 -0.020911849345496947 0.3562653338848959 0.0038792232327406083 0.3613467003913649 -0.05538055455171248 0.22765765063426316 -0.04309721448277597 -0.2716377713177513 0.06692096301225087 -0.20787167675944782 0.05563308260969161 -0.05539422623415918 0.19499132633486432 0.10342902422052336 -0.06002312712252382 -0.0936819078078909 </vector>
                <vector>-0.01706301919310776 -0.458542723872189 -0.035058930083283125 -0.33826319622889195 -0.04096595010661313 0.39794846362805897 -0.01848397273631628 0.3637748439299127 -0.004266460891540425 0.36082368493999983 -0.05359144578037093 0.28877923520279414 -0.04026464062741283 -0.2564976745119863 0.07494765485545668 -0.22115254438201504 0.022802991542758402 -0.08528402776799071 0.1576642623891516 0.048572086432252484 -0.04572048936872139 -0.10015814736994479 </vector>
                <vector>-0.03384859620541028 -0.4191730126076484 -0.039797574088208686 -0.34060906155652804 -0.05597431441435878 0.387376161845665 -0.0308326158067675 0.35851523255825396 -0.017141820976655224 0.3589648063914322 -0.051250932033731045 0.3028678672732372 -0.04181524725186615 -0.28516100253121995 0.059544990943883505 -0.2329767413573531 0.06380138074049971 -0.07683656456301594 0.19751260112406768 0.04790460511550564 -0.05019787203145286 -0.10087229056832826 </vector>
                <vector>-0.03674241903007317 -0.46933780254015744 -0.03858283691720631 -0.3677052908997779 -0.04114989490203121 0.3707273424953016 -0.011947120731285244 0.3471496287675403 5.378732345949957E-4 0.34810304559160254 -0.04169314784962556 0.2832073265493512 -0.042327984616457884 -0.2898683584398116 0.0578684155050291 -0.22186620083941405 0.0512602565980559 -0.045491331791459436 0.14825111502703392 0.11810692414263023 -0.04547425631803503 -0.07302528303580502 </vector>
                <vector>-0.05768235459899181 -0.4730367950681325 -0.057654790131293335 -0.3003325764162112 -0.07687019109572303 0.40613454195850157 -0.03030897417910189 0.36344125828891133 0.0030057291190690497 0.3733333438657465 -0.0610492206762559 0.2498810872383108 -0.05238666905627065 -0.2280622163030631 0.1292205080650649 -0.1700970554108036 0.049081477537771326 -0.1370235998086824 0.20616618775779583 0.04971910704160765 -0.05152170274206477 -0.13395709538618594 </vector>
                <vector>-0.045809266174784403 -0.44433208002278335 -0.0408222577224385 -0.3493605697936405 -0.05938834243772401 0.3820922869097818 -0.029201242159232643 0.3556072460268848 -0.010818351456824495 0.36583110320128504 -0.043911815259053306 0.2752590972905895 -0.03811605454504341 -0.27034288762796255 0.06494971900246646 -0.2349115883876434 0.04645816780896547 -0.06875938364100267 0.19070682628452573 0.0715084024292041 -0.034047383340856975 -0.08259162638471274 </vector>
                <vector>-0.03493644195899932 -0.41961200269514426 -0.04337060767592013 -0.32210931721903635 -0.0656433912878754 0.4080666081945226 -0.02844165046290112 0.37540178686137393 -8.300210341496009E-4 0.38075856116589296 -0.05532444902211049 0.2232251751708848 -0.04306663860216592 -0.26859369583617754 0.041020639458610085 -0.22500506387662197 0.053335697576320264 -0.1000483126039075 0.21851713707873166 0.08735610212096159 -0.04126027406954006 -0.1394398412827485 </vector>
                <vector>-0.009188128420435721 -0.4412698877717497 -0.022392149226963812 -0.3264025477962483 -0.035578478858389696 0.395388923023265 -0.018088197625835252 0.36809498821085607 -0.004017436789672519 0.36670294387119334 -0.04366272201934638 0.30504038465357336 -0.02696886856432295 -0.2775147692879621 0.04004044255270428 -0.23047647251188377 1.4953556967961106E-4 -0.13811693581858453 0.1478034643626 0.07600561058653046 -0.02809746098001771 -0.09745223715899005 </vector>
                <vector>-0.0357095846892411 -0.4622166651652035 -0.04520004948203926 -0.33072165498020045 -0.04517868819868829 0.38785049659729476 -0.02047253989239974 0.351694895735347 -0.0072136591273858275 0.3558921294245003 -0.04938467690231245 0.2853662958889575 -0.04976420599995858 -0.28418917544495353 0.08320822833893239 -0.21219249915316452 0.06578469787776375 -0.051017846511569334 0.16289428606576045 0.0697394409275487 -0.058963807990431626 -0.11020541731855726 </vector>
                <vector>-0.03966448494046272 -0.4644045993518268 -0.04964021169053384 -0.32782220324670996 -0.05667591188106515 0.4025362747583117 -0.026827102737779437 0.3685654242831721 -0.010904558656283179 0.37007856315442683 -0.05531894173812579 0.29248191179434196 -0.04735943446015117 -0.22697751789919704 0.12466614587036995 -0.17056135959831087 0.039221203711889946 -0.13101565881670363 0.16733074278061982 0.010873033359572268 -0.044827446258477566 -0.12375386843707685 </vector>
                <vector>-0.05051843481532181 -0.45188126653694 -0.042897469099755725 -0.3290195228143141 -0.04583091693256078 0.3965189891078247 -0.020469572154557338 0.3588503510318601 0.0011542417560199431 0.36473140692129963 -0.05603919469022693 0.27271732009414634 -0.04344154275485234 -0.2720369262624157 0.125415953964493 -0.19057225404672387 0.022457484025895508 -0.10812513395679521 0.165625469923617 0.0763634286931058 -0.055456019222749925 -0.11754639223104724 </vector>
                <vector>-0.011662606076908116 -0.4354170786255115 -0.027240307563777343 -0.33332301143442744 -0.039099559168685655 0.3815306548358901 -0.028081288695777896 0.3599704597218034 -0.019451977698659365 0.3605130576798018 -0.03948143613263845 0.3330365355809296 -0.03284992568474192 -0.28954825334570705 0.05185927299176787 -0.24508917654175633 0.02831053121382298 -0.08075745838701436 0.1624366071455458 0.030870391632607415 -0.04473931032994764 -0.0817861211166149 </vector>
                <vector>-0.07142323211278476 -0.4859892712712961 -0.06336070395238864 -0.3379539655014279 -0.05644875188615572 0.38174280752721235 -0.029846554143464418 0.3509206353313165 -0.00791833955577523 0.36317412633720686 -0.0552490887479584 0.2608022360390406 -0.061410847641472026 -0.2542912746350314 0.13894419904688732 -0.15444064884680886 0.078123183444463 -0.0735346011538502 0.18323751237454655 0.06446119759095445 -0.05464737682589729 -0.1148912414173168 </vector>
              </data>
            </datamatrix>
            <datamatrix visiblename="trees_averaged, Covariates" matrixtype="14" iscoordinates="false" issymmetrycomponent="false" isasymmetrycomponent="false">
              <data>
                <vector>0.0 </vector>
                <vector>0.0 </vector>
                <vector>0.0 </vector>
                <vector>0.0 </vector>
                <vector>0.0 </vector>
                <vector>0.0 </vector>
                <vector>0.0 </vector>
                <vector>0.0 </vector>
                <vector>0.0 </vector>
                <vector>0.0 </vector>
                <vector>0.0 </vector>
                <vector>0.0 </vector>
                <vector>0.0 </vector>
                <vector>0.0 </vector>
                <vector>0.0 </vector>
                <vector>0.0 </vector>
                <vector>0.0 </vector>
                <vector>0.0 </vector>
                <vector>0.0 </vector>
                <vector>0.0 </vector>
                <vector>0.0 </vector>
                <vector>0.0 </vector>
                <vector>1.0 </vector>
                <vector>1.0 </vector>
                <vector>1.0 </vector>
                <vector>1.0 </vector>
                <vector>1.0 </vector>
                <vector>1.0 </vector>
                <vector>1.0 </vector>
                <vector>1.0 </vector>
                <vector>1.0 </vector>
                <vector>1.0 </vector>
                <vector>1.0 </vector>
                <vector>1.0 </vector>
                <vector>1.0 </vector>
                <vector>1.0 </vector>
                <vector>1.0 </vector>
                <vector>1.0 </vector>
                <vector>1.0 </vector>
                <vector>1.0 </vector>
                <vector>1.0 </vector>
                <vector>1.0 </vector>
                <vector>1.0 </vector>
                <vector>1.0 </vector>
              </data>
              <namesvector>populations</namesvector>
            </datamatrix>
          </datavector>
          <classifiernames>populations	trees</classifiernames>
          <classifiermat>
            <vector>Busso	Busso_T01</vector>
            <vector>Busso	Busso_T02</vector>
            <vector>Busso	Busso_T03</vector>
            <vector>Busso	Busso_T04</vector>
            <vector>Busso	Busso_T05</vector>
            <vector>Busso	Busso_T06</vector>
            <vector>Busso	Busso_T07</vector>
            <vector>Busso	Busso_T08</vector>
            <vector>Busso	Busso_T09</vector>
            <vector>Busso	Busso_T10</vector>
            <vector>Busso	Busso_T11</vector>
            <vector>Busso	Busso_T12</vector>
            <vector>Busso	Busso_T13</vector>
            <vector>Busso	Busso_T14</vector>
            <vector>Busso	Busso_T15</vector>
            <vector>Busso	Busso_T16</vector>
            <vector>Busso	Busso_T17</vector>
            <vector>Busso	Busso_T18</vector>
            <vector>Busso	Busso_T19</vector>
            <vector>Busso	Busso_T20</vector>
            <vector>Busso	Busso_T21</vector>
            <vector>Busso	Busso_T22</vector>
            <vector>Campo	Campo_T01</vector>
            <vector>Campo	Campo_T02</vector>
            <vector>Campo	Campo_T03</vector>
            <vector>Campo	Campo_T04</vector>
            <vector>Campo	Campo_T05</vector>
            <vector>Campo	Campo_T06</vector>
            <vector>Campo	Campo_T07</vector>
            <vector>Campo	Campo_T08</vector>
            <vector>Campo	Campo_T09</vector>
            <vector>Campo	Campo_T10</vector>
            <vector>Campo	Campo_T11</vector>
            <vector>Campo	Campo_T12</vector>
            <vector>Campo	Campo_T13</vector>
            <vector>Campo	Campo_T14</vector>
            <vector>Campo	Campo_T15</vector>
            <vector>Campo	Campo_T16</vector>
            <vector>Campo	Campo_T17</vector>
            <vector>Campo	Campo_T18</vector>
            <vector>Campo	Campo_T19</vector>
            <vector>Campo	Campo_T20</vector>
            <vector>Campo	Campo_T21</vector>
            <vector>Campo	Campo_T22</vector>
          </classifiermat>
          <idvec>Busso_T01	Busso_T02	Busso_T03	Busso_T04	Busso_T05	Busso_T06	Busso_T07	Busso_T08	Busso_T09	Busso_T10	Busso_T11	Busso_T12	Busso_T13	Busso_T14	Busso_T15	Busso_T16	Busso_T17	Busso_T18	Busso_T19	Busso_T20	Busso_T21	Busso_T22	Campo_T01	Campo_T02	Campo_T03	Campo_T04	Campo_T05	Campo_T06	Campo_T07	Campo_T08	Campo_T09	Campo_T10	Campo_T11	Campo_T12	Campo_T13	Campo_T14	Campo_T15	Campo_T16	Campo_T17	Campo_T18	Campo_T19	Campo_T20	Campo_T21	Campo_T22</idvec>
          <meanconfig>-0.04127572568798526 -0.4536822127949654 -0.04267809131867729 -0.33675985782445966 -0.0540944581208816 0.39385632949442023 -0.022807910239560057 0.35688896316234847 -0.00189170618566872 0.36275635856132954 -0.05285927064690559 0.2610202409134039 -0.04411485389384489 -0.2730823957391078 0.0757516198331478 -0.21740699095277752 0.05195173468962027 -0.07501591103461469 0.18044176312391239 0.07974262915298246 -0.04842310155315703 -0.09831715293855928 </meanconfig>
          <omitflag>false	false	false	false	false	false	false	false	false	false	false	false	false	false	false	false	false	false	false	false	false	false	false	false	false	false	false	false	false	false	false	false	false	false	false	false	false	false	false	false	false	false	false	false</omitflag>
          <uniquenumvec>457 458 459 460 461 462 463 464 465 466 467 468 469 470 471 472 473 474 475 476 477 478 479 480 481 482 483 484 485 486 487 488 489 490 491 492 493 494 495 496 497 498 499 500 </uniquenumvec>
          <linkedsets>503 505 507 509 517 525 528 530 532 </linkedsets>
          <linksetmatrix>
            <vector>0 0 0 0 0 0 0 0 0 </vector>
            <vector>1 1 1 1 1 1 1 1 1 </vector>
            <vector>2 2 2 2 2 2 2 2 2 </vector>
            <vector>3 3 3 3 3 3 3 3 3 </vector>
            <vector>4 4 4 4 4 4 4 4 4 </vector>
            <vector>5 5 5 5 5 5 5 5 5 </vector>
            <vector>6 6 6 6 6 6 6 6 6 </vector>
            <vector>7 7 7 7 7 7 7 7 7 </vector>
            <vector>8 8 8 8 8 8 8 8 8 </vector>
            <vector>9 9 9 9 9 9 9 9 9 </vector>
            <vector>10 10 10 10 10 10 10 10 10 </vector>
            <vector>11 11 11 11 11 11 11 11 11 </vector>
            <vector>12 12 12 12 12 12 12 12 12 </vector>
            <vector>13 13 13 13 13 13 13 13 13 </vector>
            <vector>14 14 14 14 14 14 14 14 14 </vector>
            <vector>15 15 15 15 15 15 15 15 15 </vector>
            <vector>16 16 16 16 16 16 16 16 16 </vector>
            <vector>17 17 17 17 17 17 17 17 17 </vector>
            <vector>18 18 18 18 18 18 18 18 18 </vector>
            <vector>19 19 19 19 19 19 19 19 19 </vector>
            <vector>20 20 20 20 20 20 20 20 20 </vector>
            <vector>21 21 21 21 21 21 21 21 21 </vector>
            <vector>22 22 22 22 22 22 22 22 22 </vector>
            <vector>23 23 23 23 23 23 23 23 23 </vector>
            <vector>24 24 24 24 24 24 24 24 24 </vector>
            <vector>25 25 25 25 25 25 25 25 25 </vector>
            <vector>26 26 26 26 26 26 26 26 26 </vector>
            <vector>27 27 27 27 27 27 27 27 27 </vector>
            <vector>28 28 28 28 28 28 28 28 28 </vector>
            <vector>29 29 29 29 29 29 29 29 29 </vector>
            <vector>30 30 30 30 30 30 30 30 30 </vector>
            <vector>31 31 31 31 31 31 31 31 31 </vector>
            <vector>32 32 32 32 32 32 32 32 32 </vector>
            <vector>33 33 33 33 33 33 33 33 33 </vector>
[truncated: 574,916 more chars]
