# Supplementary material for: Leaf Morphology, Taxonomy and Geometric Morphometrics: A Simplified Protocol for Beginners
Source: PLoS One. 2011 Oct 3;6(10):e25630. doi: 10.1371/journal.pone.0025630 (PMC3184990; doi:10.1371/journal.pone.0025630)
Supplement: MorphoJ Outline S1 — Leaf outline. (TXT) [file pone.0025630.s004.txt]

0	1862	272
0	1828	437
0	1810	1620
0	1846	1564
0	1876	1557
0	1778	1429
0	1811	569
0	1954	624
0	1909	903
0	2121	1152
0	1784	866
1	1863	268
1	1859	302
1	1848	356
1	1842	392
1	1829	433
2	1810	1620
2	1810	1618
2	1823	1620
2	1838	1610
2	1844	1599
2	1844	1580
2	1846	1560
3	1848	1560
3	1861	1562
3	1870	1560
3	1883	1556
4	1883	1556
4	1859	1528
4	1844	1509
4	1823	1477
4	1803	1447
4	1778	1423
5	1780	1425
5	1780	1427
5	1773	1382
5	1769	1339
5	1771	1286
5	1771	1241
5	1771	1181
5	1773	1104
5	1771	1039
5	1775	992
5	1780	936
5	1780	887
5	1786	861
5	1793	808
5	1799	744
5	1801	684
5	1805	619
5	1810	568
6	1816	570
6	1810	564
6	1829	576
6	1861	589
6	1889	600
6	1919	606
6	1947	617
6	1955	626
7	1958	630
7	1938	643
7	1921	643
7	1891	647
7	1898	658
7	1900	668
7	1906	671
7	1923	681
7	1955	690
7	1988	701
7	2013	720
7	2033	748
7	2026	769
7	2005	776
7	1975	782
7	1932	776
7	1908	778
7	1902	784
7	1915	797
7	1962	809
7	1981	814
7	2013	836
7	2028	866
7	2026	883
7	2007	896
7	1981	904
7	1951	900
7	1923	896
7	1908	898
7	1906	904
8	1908	902
8	1913	919
8	1936	932
8	1979	947
8	2026	979
8	2060	1003
8	2095	1044
8	2114	1076
8	2133	1110
8	2136	1142
8	2125	1149
9	2123	1151
9	2095	1117
9	2056	1082
9	2007	1050
9	1949	1009
9	1898	975
9	1844	932
9	1803	889
9	1784	864
10	1885	1556
10	1889	1545
10	1887	1528
10	1885	1515
10	1880	1505
10	1885	1498
10	1908	1507
10	1925	1502
10	1934	1485
10	1934	1464
10	1921	1438
10	1915	1425
10	1908	1415
10	1906	1406
10	1925	1417
10	1949	1430
10	1985	1436
10	1998	1427
10	2015	1408
10	2015	1378
10	1998	1344
10	1983	1322
10	1964	1297
10	1949	1284
10	1945	1267
10	1953	1267
10	1973	1273
10	2009	1294
10	2043	1309
10	2071	1307
10	2078	1303
10	2088	1288
10	2095	1256
10	2071	1222
10	2043	1187
10	2015	1157
10	1981	1132
10	1955	1114
10	1953	1093
10	1973	1089
10	2009	1106
10	2039	1125
10	2067	1142
10	2088	1149
10	2116	1151
11	1810	1618
11	1805	1590
11	1799	1552
11	1793	1515
11	1784	1468
11	1782	1442
11	1778	1425
12	1833	437
12	1850	461
12	1874	491
12	1893	523
12	1906	553
12	1936	576
12	1953	596
12	1958	621
13	1827	437
13	1823	486
13	1818	529
13	1814	566
