# Supplementary material for: Leaf Morphology, Taxonomy and Geometric Morphometrics: A Simplified Protocol for Beginners
Source: PLoS One. 2011 Oct 3;6(10):e25630. doi: 10.1371/journal.pone.0025630 (PMC3184990; doi:10.1371/journal.pone.0025630)
Supplement: TPSRegr Averaged Tree Data S1 — The averaged tree shape data for tests in TPSRegr. (NTS) [file pone.0025630.s006.nts]

1 44L 22L 0 
 _1_Busso_T01 _1_Busso_T02 _1_Busso_T03 _1_Busso_T04 _1_Busso_T05 _1_Busso_T06 _1_Busso_T07
 _1_Busso_T08 _1_Busso_T09 _1_Busso_T10 _1_Busso_T11 _1_Busso_T12 _1_Busso_T13 _1_Busso_T14
 _1_Busso_T15 _1_Busso_T16 _1_Busso_T17 _1_Busso_T18 _1_Busso_T19 _1_Busso_T20 _1_Busso_T21
 _1_Busso_T22 _2_Campo_T01 _2_Campo_T02 _2_Campo_T03 _2_Campo_T04 _2_Campo_T05 _2_Campo_T06
 _2_Campo_T07 _2_Campo_T08 _2_Campo_T09 _2_Campo_T10 _2_Campo_T11 _2_Campo_T12 _2_Campo_T13
 _2_Campo_T14 _2_Campo_T15 _2_Campo_T16 _2_Campo_T17 _2_Campo_T18 _2_Campo_T19 _2_Campo_T20
 _2_Campo_T21 _2_Campo_T22
 ProcCoord1 ProcCoord2 ProcCoord3 ProcCoord4 ProcCoord5 ProcCoord6 ProcCoord7 ProcCoord8
 ProcCoord9 ProcCoord10 ProcCoord11 ProcCoord12 ProcCoord13 ProcCoord14 ProcCoord15
 ProcCoord16 ProcCoord17 ProcCoord18 ProcCoord19 ProcCoord20 ProcCoord21 ProcCoord22
 -0.02947736207139357 -0.4707400345474232 -0.03360287954182641 -0.3447660916174925
 -0.05650016534920371 0.4001420516450731 -0.012975361509462102 0.3450264870782834
 0.025890053664632907 0.3592280100514169 -0.0614233570960388 0.22883473194286308 -0.04214778529041025
 -0.28081322900334943 0.05516871215478725 -0.22724973847805693 0.0357187891938895
 -0.04859455914944473 0.18309685026231706 0.1147041750093147 -0.06374749441729204
 -0.07577180293118482
 -0.050132741875997 -0.4407470378038662 -0.04347681948589711 -0.33613350369532213
 -0.04994655571257938 0.4040401889732863 -0.021643537914402954 0.35388891624407803
 -0.0036976391546528434 0.36038953072729796 -0.05885030577619089 0.26301610505579065
 -0.04220531425766173 -0.27251578597304793 0.07646499434009263 -0.21970883114640688
 0.0623655452790026 -0.07876776850448598 0.173879009236085 0.09021564690621828 -0.042756634677798874
 -0.12367746078354207
 -0.06634714749272543 -0.46640198875392413 -0.06351470960941138 -0.32780450388892096
 -0.08855677164303265 0.4234295826133394 -0.023478577013936994 0.3649491177479437
 0.014010512040375282 0.3782309941055793 -0.07194498455469982 0.18333502220912096
 -0.06368073658305741 -0.2303636887896346 0.12543719896368133 -0.16914378385006298
 0.08761496841379436 -0.09198770093669467 0.2111546589918258 0.059423154192238065
 -0.060694411512813476 -0.12366620464898402
 -0.06852880143316151 -0.4872943927108613 -0.058939421682809245 -0.33652419827194296
 -0.0650347360469096 0.38669137039242374 -0.023035359641668595 0.35588939339979186
 9.460138961459269E-4 0.36279540168015867 -0.06569498126748449 0.2396067234170608
 -0.05490351453428344 -0.2475942843801099 0.12218913468085722 -0.16553285155357178
 0.07468744412717016 -0.06951088116871826 0.19801079779510963 0.07015945783665332
 -0.05969657589296612 -0.10868573864088467
 -0.0502238967613213 -0.4319353398160131 -0.03549458322744818 -0.33568868320375306
 -0.05536959163146002 0.3949657382031982 -0.02801543596957693 0.3603783264360263 -0.005484673902393231
 0.3700468589466028 -0.05065289664967938 0.2593526402631918 -0.03737525421766726 -0.28795015866469587
 0.06853407706612485 -0.2334881414397253 0.059485051824451574 -0.06912717233415315
 0.18088773883144735 0.07284033281939706 -0.04629053536247736 -0.09939440121007563
 -0.051802134449735956 -0.4372445486294038 -0.04775686898685907 -0.34278793690696036
 -0.06272216638213994 0.41903408899642647 -0.018886326729587594 0.33575117574804086
 0.01605425998904455 0.3596854288235212 -0.05929946398483268 0.18707770564374288 -0.04761505575824735
 -0.2997811127535227 0.04977527978789578 -0.2635849779069424 0.07257434202756487 -0.02658165848751455
 0.20130504700906898 0.157322209551487 -0.05162691252217174 -0.08889037407887447
 -0.043594212684560325 -0.4217208503751652 -0.041861779958775575 -0.3097204280580904
 -0.06160508895623431 0.4189035941184294 -0.0317940303368941 0.3770873015230679 -0.014264259888494585
 0.3777492666210852 -0.0634299182187652 0.26452322551629914 -0.04257317293609288 -0.2584419220268906
 0.08983683749228778 -0.1954537433523406 0.0536029994703814 -0.1319400258270211 0.19870817403513782
 0.019299456288450693 -0.043025548017990384 -0.14028587442782398
 -0.043523148170767155 -0.4581832034715972 -0.04799875966091971 -0.3356288373326911
 -0.05168097685553725 0.3788273691202545 -0.030902806291689344 0.35108947623885084
 -0.015190176112698331 0.3610598960093899 -0.04671335048086099 0.29236069337927384
 -0.04792301784483536 -0.2692169540002782 0.08819402194657532 -0.20373110718930368
 0.0529268059419536 -0.08804602536705475 0.19188476367949964 0.06572238215388793 -0.0490733561507201
 -0.09425368954073247
 -0.0260635432694473 -0.47289608171380443 -0.03265915530359788 -0.3435171256704777
 -0.05049465616320732 0.3882561787305767 -0.013765220865465083 0.3517858848886078
 0.007265311678452704 0.35413569381571 -0.051058086349902755 0.262510906882251 -0.04000412949535107
 -0.276870892239648 0.047513891188830315 -0.22787196794761955 0.04032137698690328
 -0.05907589703238749 0.17281590571002023 0.09886623160900397 -0.0538716941172354
 -0.07532293132221295
 -0.03831885724828145 -0.4468571081236173 -0.04138730459179878 -0.33083767587955193
 -0.05672519998854537 0.40894063780109996 -0.021042082808856156 0.3644764811889978
 0.003148138464187582 0.3642921135873523 -0.056548088648112935 0.2474754603348993
 -0.04129968359996094 -0.26997147371253316 0.07852101427364844 -0.21625945804319543
 0.044114898587817315 -0.09800603159856162 0.17621406881542348 0.07633484561538567
 -0.04667690325552127 -0.09958779117027491
 -0.05922770512490203 -0.43162341627670064 -0.05230371228544128 -0.32772850252769997
 -0.06152377935455587 0.39455148154885816 -0.03427372263058265 0.3677590042785446
 -0.017410788444570814 0.3701278502755747 -0.060259649245452934 0.3049357242456018
 -0.05449124494467497 -0.24358547023834473 0.13705789730116522 -0.16406124642776257
 0.06750445815594475 -0.1345141583701464 0.18939807757051813 0.014387154244026477
 -0.05446983099744712 -0.1502484207519516
 -0.03624016490355258 -0.4602025978399483 -0.045111975025826916 -0.3355127660663982
 -0.054656834957069855 0.3920116298848363 -0.025470322994333404 0.3592816841218024
 0.0027962128958865084 0.3710639741448514 -0.05393209746087706 0.2416045529900999
 -0.046076439613893946 -0.2790417708277804 0.07586747843409888 -0.2147400880597602
 0.043683074573957335 -0.0674707001228297 0.18730279901076585 0.07479775703887123
 -0.048161729959154735 -0.08179167526374455
 -0.03781913067295914 -0.4492458889424392 -0.03987194399021797 -0.32869763863922763
 -0.053194488407161275 0.38305545920498413 -0.020487307294592663 0.34887947812669995
 -0.004058220665051153 0.3553193046622567 -0.04485523096059309 0.28468912806950974
 -0.040893983303395845 -0.29230717900001235 0.04565236658309958 -0.22774682839265079
 0.053772452457751245 -0.06080774430002347 0.18630437614329826 0.1061537230392594
 -0.044548889890178064 -0.11929181382835705
 -0.03184160979922288 -0.45454723700973865 -0.031363560606084674 -0.3477305190676055
 -0.04051342106430745 0.38463200881784676 -0.01636734427923525 0.35227785643641746
 0.0037645855070058258 0.35993856123763807 -0.0461445751097934 0.26446024259941303
 -0.034447814352868346 -0.28922766801451816 0.049948055416648006 -0.23871175772923173
 0.027456219273872373 -0.06391485925886602 0.16561249100303665 0.1174976333789944
 -0.04610302598905125 -0.08467426139034949
 -0.031507224801352665 -0.47086590036649545 -0.039602612014701895 -0.33579322155865016
 -0.056656109900005594 0.41399620944211035 -0.018074877923606847 0.3542603341408822
 0.005529161565734901 0.3605738734203948 -0.05841780674603652 0.2511433761320151 -0.04015476640588181
 -0.25672671124083846 0.07081833929663248 -0.18979053193932333 0.03044659897137117
 -0.09938207430429842 0.18403828574293185 0.06860281525546777 -0.046418987785084555
 -0.09601816898126468
 -0.03252610626483095 -0.44629324472052256 -0.031678280281974946 -0.3197021571938933
 -0.056420343544769366 0.39477888291774277 -0.0314316597734422 0.36807168148522884
 -0.01474470990118279 0.37138982143418564 -0.045046621641576114 0.29448619311721425
 -0.03170286835009467 -0.2610282268509217 0.06712042261041244 -0.2190942505123879
 0.018484551897247625 -0.11611351525290135 0.18758566807581623 0.03179782192289743
 -0.02964005282560573 -0.09829300634664173
 -0.049712733344040624 -0.45767620871272 -0.04175893393590567 -0.34829220415520323
 -0.046766919440226866 0.37771619194288025 -0.023308061423675724 0.34852630006142526
 -0.009699857867908336 0.351346534756912 -0.04821747748872299 0.2685721808332075 -0.04192816178899379
 -0.2868527962073229 0.05793170893327734 -0.24378298845763935 0.06535293859070998
 -0.053389138809717594 0.1778023014367926 0.11362113257154069 -0.0396948036713056
 -0.06978900382336328
 -0.032160470000385195 -0.5030108902729024 -0.0458157496473855 -0.3398178668740469
 -0.04118643051064685 0.3818549847993502 -0.018201301020236767 0.3519057435210355
 0.0020772429016805666 0.3601043202547365 -0.05411775734874729 0.24272811696125318
 -0.05037247658179631 -0.26297860584511834 0.07010232690499649 -0.19641763726369005
 0.05510155891731937 -0.04973907628186763 0.1751278568079781 0.09510165917834551 -0.060554800422775404
 -0.07973074817709601
 -0.048689307861181856 -0.43536785768531683 -0.05044106765073731 -0.33123913747997297
 -0.07395867897109384 0.4155995619097299 -0.021950510471538592 0.37194615599804687
 0.003205594873308452 0.38374440317772246 -0.06319769364693616 0.232427060340208 -0.05207783938155099
 -0.24788321718644118 0.11707142622996147 -0.19008848248851637 0.055162041789891286
 -0.10509037947010227 0.18755191773161362 0.03401965649793914 -0.05267588264173657
 -0.12806776361329536
 -0.020416333419544547 -0.4611332991768624 -0.04420341375457992 -0.3146571010890449
 -0.054388851663935096 0.38834209186195745 -0.022061902766367 0.37252470243034386
 -1.2125769040170715E-4 0.37212069952076177 -0.054638745388371164 0.2519180570722631
 -0.04765161405376406 -0.2667720922117876 0.06518135694527746 -0.21621085928265943
 0.03665009273143239 -0.08473564247687673 0.19516607493473012 0.06787109138312653
 -0.05351540587447561 -0.1092676480312209
 -0.03716982899398566 -0.42326054600470764 -0.04849203510020319 -0.3322406853428815
 -0.06847117333123881 0.4102694374738086 -0.029511846795761264 0.3560995974894171
 0.0022907745410698454 0.3799718421305914 -0.05968088987190558 0.21646163726883996
 -0.05096021006771473 -0.28722594566380644 0.06283081633490642 -0.236489214682263
 0.06873871581767313 -0.05703380610519818 0.21637186636049455 0.07230364378007768
 -0.055946188893335996 -0.09885596034387872
 -0.0488801663785331 -0.4580855323910885 -0.0473793885799717 -0.32146196929966847
 -0.06038969714161696 0.40410189101079214 -0.023362986927514 0.36511859563088683 0.0010349647215825279
 0.37809629434482295 -0.05955220923961088 0.23594363158436993 -0.04787312551746911
 -0.25624944801200067 0.09910427325490223 -0.17384530153124453 0.03956539925399159
 -0.11640532236149582 0.1988093185820837 0.07062324393427144 -0.051076382027843474
 -0.1278360829096451
 -0.043407974283185206 -0.44494965359408084 -0.03701375313880285 -0.347313088363644
 -0.04127293971058123 0.3775592759672074 -0.02205007289666541 0.3542232557885079 -0.010175099916541409
 0.35431532689610595 -0.04247851427947721 0.2942119583893432 -0.0389969677791595 -0.28549399199160785
 0.06730094102083074 -0.24336837903317327 0.05584795504268068 -0.07109929553080455
 0.1534651974133039 0.10058861981243492 -0.041218771472402355 -0.08867402834028792
 -0.030253866637063462 -0.4445318951626308 -0.03704943217785881 -0.3387550563308921
 -0.04359696538062145 0.3835355245690374 -0.020525904820065975 0.36172190145974376
 -0.004820380368859814 0.3593721403574831 -0.04586010988087893 0.28402136544322704
 -0.041606357756495106 -0.2840448329205183 0.05426313695848864 -0.23816867745520898
 0.05828399536127692 -0.07251781529950041 0.15679082515334627 0.09095418748597248
 -0.04562494045126849 -0.10158684214671304
 -0.05803455621061426 -0.4438685982980582 -0.04195406456168866 -0.33313179177852104
 -0.054065322002910254 0.36932400235776797 -0.026292972784673848 0.3522383399812955
 -0.011390544375050252 0.3587286515141818 -0.04172315563577141 0.27462160008185116
 -0.03898892874152843 -0.29373424740995197 0.06553619539447225 -0.25123294960424836
 0.05278873499872454 -0.07269145124896059 0.18907478691536939 0.12301229894167912
 -0.03495017299632901 -0.08326585453703511
 -0.031213587882882265 -0.4685040917337779 -0.04375237105071036 -0.37397534527093107
 -0.04039737727492117 0.36183034512646883 -0.013669365482639282 0.3346709275222119
 0.004197184759764016 0.3353926528782062 -0.04741925903312807 0.2561578744459468 -0.04859597112426233
 -0.32330645724319557 0.02840234848652444 -0.2845329940098674 0.08466060257622586
 0.03265654310540711 0.16408651489473314 0.1510461523635485 -0.05629871886870364 -0.02143560718401701
 -0.04726749878324186 -0.4502910645455782 -0.04517265535826961 -0.36142586280031785
 -0.05088532490196821 0.3965274237673565 -0.02271054817225096 0.3470490512718625 0.0015001081069684161
 0.35065632846479833 -0.05194868559258827 0.2491805579369058 -0.044898737078861106
 -0.28170474230851816 0.07189932119174898 -0.23998694075510282 0.06372354426274175
 -0.03952392213105421 0.17187318843519814 0.1048970167578228 -0.046112712109477476
 -0.07537784565817525
 -0.037464812085180335 -0.4888661995994981 -0.04148046171950223 -0.37134145038416067
 -0.05074329542447087 0.3979588943919087 -0.005346384829862377 0.3317364830779924
 0.029430991463773985 0.3348323684259685 -0.051788121681164354 0.21722784754059557
 -0.042814887892720165 -0.30454674997043574 0.048071855523792506 -0.25256522153970107
 0.05245306671416752 0.012032472933934245 0.1491052098753471 0.15958362336273388 -0.0494231599441802
 -0.036052068239337556
 -0.05497773886788873 -0.4230925884462132 -0.04169023798190835 -0.35111806390283806
 -0.060315480438985096 0.38887710135388215 -0.027313982327659636 0.34779733294349474
 -0.006668239857706463 0.35422159472781634 -0.04622426546089324 0.2474200577819491
 -0.03945591446050331 -0.31115191181894963 0.03372480713447414 -0.27167087014515867
 0.08682914684530396 -0.02455059004886042 0.19482155914380933 0.12128893917216613
 -0.0387296537280426 -0.07802100161728881
 -0.04650026417992107 -0.45197270028766684 -0.0449530162656 -0.3202426252228965 -0.06017689071591657
 0.4028142512576415 -0.027856871322954026 0.36861036939741987 -0.009447492619088328
 0.37027344241134247 -0.05475086880233486 0.2910098814658163 -0.04102170152352502
 -0.2403765837071224 0.11939462760016012 -0.2051923605837065 0.05006931804436013 -0.10997671324737142
 0.16079742948347153 0.013948903365593998 -0.04555426969865303 -0.11889586484905054
 -0.03827109233299076 -0.45410814331046045 -0.035945247932974614 -0.36041122598392955
 -0.039504962644311636 0.398211024026378 -0.013828683850528965 0.3498409388542546
 -0.005217283629916355 0.3518231243582821 -0.04860111551895091 0.2532542178352262
 -0.043446621804962005 -0.2931457388645995 0.06554927559993574 -0.22897213940974198
 0.0594699479561423 -0.03339009548074119 0.15725727972271253 0.0967813629694173 -0.05746149556415488
 -0.07988332499408654
 -0.05028934376998019 -0.4812860371268147 -0.03809193527830198 -0.32981356253118377
 -0.05363057063875602 0.39098647264620084 -0.020911849345496947 0.3562653338848959
 0.0038792232327406083 0.3613467003913649 -0.05538055455171248 0.22765765063426316
 -0.04309721448277597 -0.2716377713177513 0.06692096301225087 -0.20787167675944782
 0.05563308260969161 -0.05539422623415918 0.19499132633486432 0.10342902422052336
 -0.06002312712252382 -0.0936819078078909
 -0.01706301919310776 -0.458542723872189 -0.035058930083283125 -0.33826319622889195
 -0.04096595010661313 0.39794846362805897 -0.01848397273631628 0.3637748439299127
 -0.004266460891540425 0.36082368493999983 -0.05359144578037093 0.28877923520279414
 -0.04026464062741283 -0.2564976745119863 0.07494765485545668 -0.22115254438201504
 0.022802991542758402 -0.08528402776799071 0.1576642623891516 0.048572086432252484
 -0.04572048936872139 -0.10015814736994479
 -0.03384859620541028 -0.4191730126076484 -0.039797574088208686 -0.34060906155652804
 -0.05597431441435878 0.387376161845665 -0.0308326158067675 0.35851523255825396 -0.017141820976655224
 0.3589648063914322 -0.051250932033731045 0.3028678672732372 -0.04181524725186615
 -0.28516100253121995 0.059544990943883505 -0.2329767413573531 0.06380138074049971
 -0.07683656456301594 0.19751260112406768 0.04790460511550564 -0.05019787203145286
 -0.10087229056832826
 -0.03674241903007317 -0.46933780254015744 -0.03858283691720631 -0.3677052908997779
 -0.04114989490203121 0.3707273424953016 -0.011947120731285244 0.3471496287675403
 5.378732345949957E-4 0.34810304559160254 -0.04169314784962556 0.2832073265493512
 -0.042327984616457884 -0.2898683584398116 0.0578684155050291 -0.22186620083941405
 0.0512602565980559 -0.045491331791459436 0.14825111502703392 0.11810692414263023
 -0.04547425631803503 -0.07302528303580502
 -0.05768235459899181 -0.4730367950681325 -0.057654790131293335 -0.3003325764162112
 -0.07687019109572303 0.40613454195850157 -0.03030897417910189 0.36344125828891133
 0.0030057291190690497 0.3733333438657465 -0.0610492206762559 0.2498810872383108 -0.05238666905627065
 -0.2280622163030631 0.1292205080650649 -0.1700970554108036 0.049081477537771326 -0.1370235998086824
 0.20616618775779583 0.04971910704160765 -0.05152170274206477 -0.13395709538618594
 -0.045809266174784403 -0.44433208002278335 -0.0408222577224385 -0.3493605697936405
 -0.05938834243772401 0.3820922869097818 -0.029201242159232643 0.3556072460268848
 -0.010818351456824495 0.36583110320128504 -0.043911815259053306 0.2752590972905895
 -0.03811605454504341 -0.27034288762796255 0.06494971900246646 -0.2349115883876434
 0.04645816780896547 -0.06875938364100267 0.19070682628452573 0.0715084024292041 -0.034047383340856975
 -0.08259162638471274
 -0.03493644195899932 -0.41961200269514426 -0.04337060767592013 -0.32210931721903635
 -0.0656433912878754 0.4080666081945226 -0.02844165046290112 0.37540178686137393 -8.300210341496009E-4
 0.38075856116589296 -0.05532444902211049 0.2232251751708848 -0.04306663860216592
 -0.26859369583617754 0.041020639458610085 -0.22500506387662197 0.053335697576320264
 -0.1000483126039075 0.21851713707873166 0.08735610212096159 -0.04126027406954006
 -0.1394398412827485
 -0.009188128420435721 -0.4412698877717497 -0.022392149226963812 -0.3264025477962483
 -0.035578478858389696 0.395388923023265 -0.018088197625835252 0.36809498821085607
 -0.004017436789672519 0.36670294387119334 -0.04366272201934638 0.30504038465357336
 -0.02696886856432295 -0.2775147692879621 0.04004044255270428 -0.23047647251188377
 1.4953556967961106E-4 -0.13811693581858453 0.1478034643626 0.07600561058653046 -0.02809746098001771
 -0.09745223715899005
 -0.0357095846892411 -0.4622166651652035 -0.04520004948203926 -0.33072165498020045
 -0.04517868819868829 0.38785049659729476 -0.02047253989239974 0.351694895735347 -0.0072136591273858275
 0.3558921294245003 -0.04938467690231245 0.2853662958889575 -0.04976420599995858 -0.28418917544495353
 0.08320822833893239 -0.21219249915316452 0.06578469787776375 -0.051017846511569334
 0.16289428606576045 0.0697394409275487 -0.058963807990431626 -0.11020541731855726
 -0.03966448494046272 -0.4644045993518268 -0.04964021169053384 -0.32782220324670996
 -0.05667591188106515 0.4025362747583117 -0.026827102737779437 0.3685654242831721
 -0.010904558656283179 0.37007856315442683 -0.05531894173812579 0.29248191179434196
 -0.04735943446015117 -0.22697751789919704 0.12466614587036995 -0.17056135959831087
 0.039221203711889946 -0.13101565881670363 0.16733074278061982 0.010873033359572268
 -0.044827446258477566 -0.12375386843707685
 -0.05051843481532181 -0.45188126653694 -0.042897469099755725 -0.3290195228143141
 -0.04583091693256078 0.3965189891078247 -0.020469572154557338 0.3588503510318601
 0.0011542417560199431 0.36473140692129963 -0.05603919469022693 0.27271732009414634
 -0.04344154275485234 -0.2720369262624157 0.125415953964493 -0.19057225404672387 0.022457484025895508
 -0.10812513395679521 0.165625469923617 0.0763634286931058 -0.055456019222749925 -0.11754639223104724
 -0.011662606076908116 -0.4354170786255115 -0.027240307563777343 -0.33332301143442744
 -0.039099559168685655 0.3815306548358901 -0.028081288695777896 0.3599704597218034
 -0.019451977698659365 0.3605130576798018 -0.03948143613263845 0.3330365355809296
 -0.03284992568474192 -0.28954825334570705 0.05185927299176787 -0.24508917654175633
 0.02831053121382298 -0.08075745838701436 0.1624366071455458 0.030870391632607415
 -0.04473931032994764 -0.0817861211166149
 -0.07142323211278476 -0.4859892712712961 -0.06336070395238864 -0.3379539655014279
 -0.05644875188615572 0.38174280752721235 -0.029846554143464418 0.3509206353313165
 -0.00791833955577523 0.36317412633720686 -0.0552490887479584 0.2608022360390406 -0.061410847641472026
 -0.2542912746350314 0.13894419904688732 -0.15444064884680886 0.078123183444463 -0.0735346011538502
 0.18323751237454655 0.06446119759095445 -0.05464737682589729 -0.1148912414173168
